# Supplementary material for: Causal association between inflammatory bowel disease and 32 site-specific extracolonic cancers: a Mendelian randomization study
Source: BMC Med. 2023 Oct 10;21:389. doi: 10.1186/s12916-023-03096-y (PMC10566178; doi:10.1186/s12916-023-03096-y)
Supplement: Supplementary file 1 — Additional file 1: Table S1. [STROBE-MR checklist of Mendelian randomization study]. Table S2. [Characteristics of the GWAS summary data of exposures]. Table S3. [Removed SNPs and related traits]. Table S4. [Cancer GWAS data information in UK Biobank]. Table S5. [Cancer GWAS data information in FinnGen]. Table S6. [Cancer GWAS data information in other consortiums]. Table S7. [SNPs used as instrumental variable for inflammatory bowel disease]. Table S8. [Related traits of SNPs for inflammatory bowel disease]. Table S9. [SNPs used as instrumental variable for Crohn’s disease]. Table S10. [Related traits of SNPs for Crohn’s disease]. Table S11. [SNPs used as instrumental variable for ulcerative colitis]. Table S12. [Related traits of SNPs for ulcerative colitis]. Table S13. [Sensitivity analyses in UK Biobank]. Table S14. [Causal effects of inflammatory bowel disease on 32 site-specific extracolonic cancer risk in FinnGen using IVW method]. Table S15. [Sensitivity analyses in FinnGen]. Table S16. [Causal effects of inflammatory bowel disease on 32 site-specific extracolonic cancer risk in other consortiums using IVW method]. Table S17. [Sensitivity analyses in other consortiums]. Table S18. [Meta-analysis results from three source of MR analysis]. [file 12916_2023_3096_MOESM1_ESM.xlsx]

## Sheet: Contents
Table	Description
Table S1	STROBE-MR checklist of Mendelian randomization study
Table S2	Characteristics of the GWAS summary data of exposures
Table S3	Removed SNPs and related traits
Table S4	Cancer GWAS data information in UK Biobank
Table S5	Cancer GWAS data information in FinnGen
Table S6	Cancer GWAS data information in other consortiums
Table S7	SNPs used as instrumental variable for inflammatory bowel disease
Table S8	Related traits of SNPs for inflammatory bowel disease
Table S9	SNPs used as instrumental variable for Crohn's disease
Table S10	Related traits of SNPs for Crohn's disease
Table S11	SNPs used as instrumental variable for ulcerative colitis
Table S12	Related traits of SNPs for ulcerative colitis
Table S13	Sensitivity analyses in UK Biobank
Table S14	Causal effects of inflammatory bowel disease on 32 site-specific extracolonic cancer risk in FinnGen using IVW method
Table S15	Sensitivity analyses in FinnGen
Table S16	Causal effects of inflammatory bowel disease on 32 site-specific extracolonic cancer risk in other consortiums using IVW method
Table S17	Sensitivity analyses in other consortiums
Table S18	Meta-analysis results from three source of MR analysis

## Sheet: Table S1
Item No.	Section		Checklist item	Page No.	Relevant text from manuscript
1	TITLE and ABSTRACT		Indicate Mendelian randomization (MR) as the study’s design in the title and/or the abstract if that is a main purpose of the study	Page 1, Page 2	Title:Causal association between inflammatory bowel disease and 32 site-specific extracolonic cancers: A Mendelian randomization study. Abstract: Two-sample Mendelian randomization (MR) analysis was conducted to assess the causal effects of IBD on 32 extracolonic cancers.
	INTRODUCTION
2	Background		Explain the scientific background and rationale for the reported study. What is the exposure? Is a potential causal relationship between exposure and outcome plausible? Justify why MR is a helpful method to address the study question	Page 3-4	Some previous studies have systematically assessed the risk association between IBD and its major subtypes (CD and UC) and cancer. For example, a 30-year follow-up cohort study reported an increased risk of haematologic malignancies in patients with CD, with a standardized incidence ratio of 1.9. In addition, it is difficult to measure the real risk of extracolonic cancer in patients with IBD and…
3	Objectives		State specific objectives clearly, including pre-specified causal hypotheses (if any). State that MR is a method that, under specific assumptions, intends to estimate causal effects	Page 4	Mendelian randomization (MR) analysis, which uses genetic variation as an instrumental variable (IV), is an emerging method for assessing causality between diseases. Several genome-wide association studies (GWAS) have identified multiple loci that are strongly associated with IBD and specific cancers, providing the possibility of applying MR analysis.
	METHODS
4	Study design and data sources		Present key elements of the study design early in the article. Consider including a table listing sources of data for all phases of the study. For each data source contributing to the analysis, describe the following:	Page 5-6	GWAS summary data from the UK Biobank,FinnGen study and other GWAS conducted by large consortiums or independent teams,such as IIBDGC, BCAC,OCAC.
	a)		Setting: Describe the study design and the underlying population, if possible. Describe the setting, locations, and relevant dates, including periods of recruitment, exposure, follow-up, and data collection, when available.	Not mentioned
	b)		Participants: Give the eligibility criteria, and the sources and methods of selection of participants. Report the sample size, and whether any power or sample size calculations were carried out prior to the main analysis	Additional file 1: Table S2, Table S4-S6	Additional file 1: Table S2 and Table S4-S6 reports information such as inclusion criteria and sample size.
	c)		Describe measurement, quality control and selection of genetic variants	Page 5-6	Genome-wide significant single-nucleotide polymorphisms (SNPs) (P < 5e-08) were extracted from the GWAS summary data, and those with a longer physical distance (>5,000 kb) and less possibility of linkage disequilibrium (R2 < 0.01) were retained. We queried the possible phenotypes for each SNP associated with IBD, CD and UC by PhenoScanner and SNPs directly associated with cancer and some commonly…
	d)		For each exposure, outcome, and other relevant variables, describe methods of assessment and diagnostic criteria for diseases	Additional file 1: Table S4-S6	Additional file 1: S4-S6
	e)		Provide details of ethics committee approval and participant informed consent, if relevant	Page 8	Ethical approval and consent to participate were obtained in all original studies and were not needed for this study.
5	Assumptions		Explicitly state the three core IV assumptions for the main analysis (relevance, independence and exclusion restriction) as well assumptions for any additional or sensitivity analysis	Not mentioned	The three core assumptions are not described in detail in this paper, but the core assumptions are reflected in the analysis method. Three methods of sensitivity analysis and horizontal pleiotropy testing are also described: weighted median, MR-Egger and MR-PRESSO, and the use of F-statistics to assess statistical power and Q-statistics to assess heterogeneity are reported.
6	Statistical methods: main analysis		Describe statistical methods and statistics used
	a)		Describe how quantitative variables were handled in the analyses (i.e., scale, units, model)	Not mentioned
	b)		Describe how genetic variants were handled in the analyses and, if applicable, how their weights were selected	Not mentioned
	c)		Describe the MR estimator (e.g. two-stage least squares, Wald ratio) and related statistics. Detail the included covariates and, in case of two-sample MR, whether the same covariate set was used for adjustment in the two samples	Page 8	We applied the inverse variance weighted (IVW) as the main estimation method to evaluate the causal relationship between exposures and outcomes. We also performed sensitivity analyses using weighted median (WM) and MR-Egger methods. The meta-analysis was conducted to assess the combined causality.
	d)		Explain how missing data were addressed	Not mentioned
	e)		If applicable, indicate how multiple testing was addressed	Page 9	To address the issue of multiple testing, we applied a Bonferroni-corrected significance threshold, which was calculated as 0.0016 (0.05/32, for the 32 types of cancer). P values between 0.0016 and 0.05 were considered to indicate potential causal associations between the exposures and the outcomes.
7	Assessment of assumptions		Describe any methods or prior knowledge used to assess the assumptions or justify their validity	Page 6	To avoid weak instrumental variable bias, we evaluated the SNP-exposure association strengths using the F statistic (F = beta/se)2 for each SNP.
8	Sensitivity analyses and additional analyses		Describe any sensitivity analyses or additional analyses performed (e.g. comparison of effect estimates from different approaches, independent replication, bias analytic techniques, validation of instruments, simulations)	Page 8	We also performed sensitivity analyses using weighted median (WM) and MR-Egger methods. The results are presented as odds ratios (ORs) and 95% confidence intervals (CIs). To assess the robustness of our findings, the heterogeneity of individual SNPs was evaluated using Cochran’s Q value. When there was significant heterogeneity in the MR results, we used the IVW random-effects model for correctio…
9	Software and pre- registration
	a)		Name statistical software and package(s), including version and settings used	Page 9, Additional file 2	All statistical analyses were performed using “TwoSampleMR”, “MRPRESSO” and “MungeSumstats” packages of the R language (version 4.2.0). Codes used for the analysis are presented Additional file 2.
	b)		State whether the study protocol and details were pre-registered (as well as when and where)	Not mentioned
	RESULTS
10	Descriptive data
	a)		Report the numbers of individuals at each stage of included studies and reasons for exclusion. Consider use of a flow diagram	Additional file 1: Table S2, Table S4-S6	The numbers of individuals included study is already provided in the Additional file 1: Table S2, Table S4-S6
	b)		Report summary statistics for phenotypic exposure(s), outcome(s), and other relevant variables (e.g. means, SDs, proportions)	Not mentioned
	c)		If the data sources include meta-analyses of previous studies, provide the assessments of heterogeneity across these studies	Not mentioned
	d)		For two-sample MR: i. Provide justification of the similarity of the genetic variant-exposure associations between the exposure and outcome samples	Additional file 1: Table S3, Table S7-S12	Genome-wide significant single-nucleotide polymorphisms (SNPs) (P < 5e-08) were extracted from the GWAS summary data, and those with a longer physical distance (> 5,000 kb) and less possibility of linkage disequilibrium (R2 < 0.01) were retained. We queried the possible phenotypes for each SNP associated with IBD, CD and UC by Phenoscanner and SNPs directly associated with cancers were removed
			ii. Provide information on the number of individuals who overlap between the exposure and outcome studies	Additional file 1: Table S4-S6	Additional file 1: Table S4-S6 showed that there is no overlap between exposure and outcome populations.
11	Main results
	a)		Report the associations between genetic variant and exposure, and between genetic variant and outcome, preferably on an interpretable scale	Additional file 1: Table S2
	b)		Report MR estimates of the relationship between exposure and outcome, and the measures of uncertainty from the MR analysis, on an interpretable scale, such as odds ratio or relative risk per SD difference	Table 1-3 and Additional file 1: Table S13-S17
	c)		If relevant, consider translating estimates of relative risk into absolute risk for a meaningful time period	Not mentioned
	d)		Consider plots to visualize results (e.g. forest plot, scatterplot of associations between genetic variants and outcome versus between genetic variants and exposure)	Figure 2	Figure 2
12	Assessment of assumptions
	a)		Report the assessment of the validity of the assumptions	Additional file 1: Table S7, S9, S11 and Additional file 1: Table S13, S15, S17	Additional file 1: Table S7, S9, S11 reported the F-statistics for SNP, Additional file 1: Table S13, S15, S17 reported Q-statistics for assessment of heterogeneity.
	b)		Report any additional statistics (e.g., assessments of heterogeneity across genetic variants, such as I2, Q statistic or E-value)	Additional file 1: Table S7, S9, S11 and Additional file 1: Table S13, S15, S17	Additional file 1: Table S7, S9, S11 reported the F-statistics for SNP, Additional file 1: Table S13, S15, S17 reported Q-statistics for assessment of heterogeneity.
13	Sensitivity analyses and additional analyses
	a)		Report any sensitivity analyses to assess the robustness of the main results to violations of the assumptions	Additional file 1: Table S13, S15, S17	MR-Egger, WM and IVW-random-effects model methods were provided as sensitivity analyses. When significant pleiotropy was present, we used the MR-PRESSO method to remove outlier SNPs and calculate corrected ORs and CIs.
	b)		Report results from other sensitivity analyses or additional analyses	Additional file 1: Table S13, S15, S17	MR-Egger, WM and IVW-random-effects model methods were provided as sensitivity analyses. When significant pleiotropy was present, we used the MR-PRESSO method to remove outlier SNPs and calculate corrected ORs and CIs.
	c)		Report any assessment of direction of causal relationship (e.g., bidirectional MR)	Not mentioned
	d)		When relevant, report and compare with estimates from non-MR analyses	Not mentioned
	e)		Consider additional plots to visualize results (e.g., leave-one-out analyses)	Not mentioned
	DISCUSSION
14	Key results		Summarize key results with reference to study objectives	Page 14	This was the first MR study to systematically evaluate the causal associations between IBD and 32 kinds of site-specific extracolonic cancer, including the entire body. We found that IBD caused a high risk of oral cavity and breast cancers based on the results of an analysis combining three sources of cancer GWAS outcome cohorts. This study may provide some evidence about the risk of extracolonic…
15	Limitations		Discuss limitations of the study, taking into account the validity of the IV assumptions, other sources of potential bias, and imprecision. Discuss both direction and magnitude of any potential bias and any efforts to address them	Page 20	Nevertheless, we acknowledge the limitations of this study. First, due to the limited number of GWAS available or the significant heterogeneity and pleiotropy of some of the results, some conclusions come from the results of only one data source, with relatively weak robustness. Moreover, the causal relationship between IBD and breast cancer is significant in this study, but the OR is relatively …
16	Interpretation
	a)		Meaning: Give a cautious overall interpretation of results in the context of their limitations and in comparison with other studies	Page 14-18	In this manuscript, the content of this item is discussed a lot, and the MR results are reasonably interpreted by comparing them with several published studies.
	b)		Mechanism: Discuss underlying biological mechanisms that could drive a potential causal relationship between the investigated exposure and the outcome, and whether the gene-environment equivalence assumption is reasonable. Use causal language carefully, clarifying that IV estimates may provide causal effects only under certain assumptions	Page 15-17	This research discussed the possible mechanism of IBD leading to oral cavity and breast cancer.
	c)		Clinical relevance: Discuss whether the results have clinical or public policy relevance, and to what extent they inform effect sizes of possible interventions	Page 21	Our results suggest that the increased risk of these two types of extracolonic cancers in patients with IBD should not be ignored.
17	Generalizability		Discuss the generalizability of the study results (a) to other populations, (b) across other exposure periods/timings, and (c) across other levels of exposure	Page 20	The majority of participants in our study were of European descent; thus, our results may not be generalizable to other ethnic populations.
	OTHER INFORMATION
18	Funding		Describe sources of funding and the role of funders in the present study and, if applicable, sources of funding for the databases and original study or studies on which the present study is based	Page 22-23	This study was supported by the Medical Health Science and Technology Project of Zhejiang Provincial Health Commission (No. 2022KY315 to Lei Xu).
19	Data and data sharing		Provide the data used to perform all analyses or report where and how the data can be accessed, and reference these sources in the article. Provide the statistical code needed to reproduce the results in the article, or report whether the code is publicly accessible and if so, where	Additional file 1: Table S2, Table S4-S6	Additional file 1: Table S2, Table S4-S6 provide the source data URL for download.
20	Conflicts of Interest		All authors should declare all potential conflicts of interest	Page 23	The authors declare that they have no competing interests.

## Sheet: Table S2
Exposures	Consortiums	Ethnicity	Sample size		Unit	PMID	SNPs	F
			cases	controls
Inflammatory bowel disease	International IBD Genetics Consortium (IIBDGC)	European	12882	21770	1-unit of logOR	26192919	167	80.4
Crohn’s disease		European	5956	14927	1-unit of logOR		154	80.8
Ulcerative colitis		European	6968	20464	1-unit of logOR		111	66.3
SNP, single nucleotide polymorphisms.

## Sheet: Table S3
Inflammatory bowel disease		Crohn's disease		Ulcerative colitis
SNPs	traits	SNPs	traits	SNPs	traits
rs6062496	Current tobacco smoking	rs3024505	Type 1 diabetes	rs3024493	Type 1 diabetes
rs3184504	Diabetes, Colorectal cancer	rs2641348	Diabetes	rs1990760	Type 1 diabetes
rs6651252	Ovarian cancer	rs2476601	Type 1 diabetes	rs130067	Prostate cancer
rs9273363	Type 1 diabetes	rs17391694	Lung cancer	rs9272105	Cervical cancer
rs3806157	Diabetes	rs13407913	Obesity class 1	rs9271255	Diabetes
rs780094	Type 2 diabetes, alcohol intake frequency	rs780094	Type 2 diabetes, alcohol intake frequency	rs10758669	Other neoplasms of uncertain or unknown behavior of lymphoid, hematopoietic and related tissue
rs1990760	Type 1 diabetes	rs77981966	Type 2 diabetes	rs2497318	Type 2 diabetes
rs13407913	Obesity class 1	rs7775228	Type 1 diabetes	rs6062496	Current tobacco smoking
rs77059113	Type 2 diabetes	rs438475	Type 1 diabetes	rs13255292	Ovarian cancer
rs3024493	Type 1 diabetes	rs6651252	Ovarian cancer
rs10758669	Other neoplasms of uncertain or unknown behavior of lymphoid, hematopoietic and related tissue	rs61839660	Type 1 diabetes
rs2497318	Type 2 diabetes	rs3184504	Type 1 diabetes, colorectal cancer
		rs6062496	Current tobacco smoking

## Sheet: Table S4
Phenotypes	Consortium	Ethnicity	Sample size		Case definition	Sample overlap with exposures data	PMID	SNPs	URL or PMID
			cases	controls
Respiratory system
Larynx	UK Biobank	European	281	420250	ICD10: C32	None	None	28987534	https://pan-ukb-us-east-1.s3.amazonaws.com/sumstats_flat_files/icd10-C32-both_sexes.tsv.bgz
Bronchus and lung	UK Biobank	European	3048	417483	ICD10: C34	None	None	28987534	https://pan-ukb-us-east-1.s3.amazonaws.com/sumstats_flat_files/icd10-C34-both_sexes.tsv.bgz
Oral cavity and pharynx
Oral cavity	1. the International Head and Neck Cancer Epidemiology Consortium (INHANCE) (majority)	European	1135	2329	ICD10: C02.0-C02.9, C03.0-C03.9, C04.0-C04.9, C05.0-C06.9	None	27749845	7506142	PMID: 27749845
	2. European cohort study (EPIC)
	3. UK case series (HN5000)
Pharynx	1. the International Head and Neck Cancer Epidemiology Consortium (INHANCE) (majority)	European	1090	2928	ICD10: C01.9, C02.4, C09.0-C10.9, C13.0-C13.9	None	27749845	7508444	PMID: 27749845
	2. European cohort study (EPIC)
	3. UK case series (HN5000)
Digestive system cancer
Esophagus	UK Biobank	European	975	419556	ICD10: C15	None	None	28987534	https://pan-ukb-us-east-1.s3.amazonaws.com/sumstats_flat_files/icd10-C15-both_sexes.tsv.bgz
Small intestine	UK Biobank	European	244	420287	ICD10: C17	None	None	28987534	https://pan-ukb-us-east-1.s3.amazonaws.com/sumstats_flat_files/icd10-C17-both_sexes.tsv.bgz
Stomach	UK Biobank	European	764	419767	ICD10: C16	None	None	28987534	https://pan-ukb-us-east-1.s3.amazonaws.com/sumstats_flat_files/icd10-C16-both_sexes.tsv.bgz
Pancreas	UK Biobank	European	933	419598	ICD10: C25	None	None	28987534	https://pan-ukb-us-east-1.s3.amazonaws.com/sumstats_flat_files/icd10-C25-both_sexes.tsv.bgz
Hepatocellular	UK Biobank	European	123	456225	ICD10: C22.0	None	None	11831932	http://ftp.ebi.ac.uk/pub/databases/gwas/summary_statistics/GCST90043001-GCST90044000/GCST90043858/GCST90043858_buildGRCh37.tsv.gz
Hepatic bile duct	UK Biobank	European	104	456244	ICD10: C22.1	None	None	11831932	http://ftp.ebi.ac.uk/pub/databases/gwas/summary_statistics/GCST90043001-GCST90044000/GCST90043859/GCST90043859_buildGRCh37.tsv.gz
Extrahepatic bile duct	UK Biobank	European	289	400294	Malignant neoplasm of gallbladder and extrahepatic bile ducts (PheCode 159.3)	None	None	11831932	http://ftp.ebi.ac.uk/pub/databases/gwas/summary_statistics/GCST90041001-GCST90042000/GCST90041817/GCST90041817_buildGRCh37.tsv.gz
Hematologic malignancy
Multiple myeloma	UK Biobank	European	760	419771	ICD-10: C90	None	None	28987534	https://pan-ukb-us-east-1.s3.amazonaws.com/sumstats_flat_files/icd10-C90-both_sexes.tsv.bgz
Hodgkin lymphoma	UK Biobank	European	302	420229	ICD-10: C81	None	None	28987534	https://pan-ukb-us-east-1.s3.amazonaws.com/sumstats_flat_files/icd10-C81-both_sexes.tsv.bgz
Non-Hodgkin lymphoma	UK Biobank	European	2267	414840	PheCode: 202.2	None	None	28987534	https://pan-ukb-us-east-1.s3.amazonaws.com/sumstats_flat_files/phecode-202.2-both_sexes.tsv.bgz
Acute myelocytic leukemia	UK Biobank	European	409	414840	PheCode: 204.21	None	None	28987534	https://pan-ukb-us-east-1.s3.amazonaws.com/sumstats_flat_files/phecode-204.21-both_sexes.tsv.bgz
Chronic myeloid leukemia	UK Biobank	European	171	414840	PheCode: 204.22	None	None	28987534	https://pan-ukb-us-east-1.s3.amazonaws.com/sumstats_flat_files/phecode-204.22-both_sexes.tsv.bgz
Chronic lymphocytic leukemia	UK Biobank	European	650	414840	PheCode: 204.12	None	None	28987534	https://pan-ukb-us-east-1.s3.amazonaws.com/sumstats_flat_files/phecode-204.12-both_sexes.tsv.bgz
Genital system
Ovary	UK Biobank	European (only female)	1147	207089	PheCode:184.11	None	None	28987534	https://pan-ukb-us-east-1.s3.amazonaws.com/sumstats_flat_files/phecode-184.11-females.tsv.bgz
Uterine cervix	UK Biobank	European (only female)	273	420258	ICD-10: C53	None	None	28987534	https://pan-ukb-us-east-1.s3.amazonaws.com/sumstats_flat_files/icd10-C53-both_sexes.tsv.bgz
Uterine corpus	UK Biobank	European (only female)	1471	419060	ICD-10: C54	None	None	28987534	https://pan-ukb-us-east-1.s3.amazonaws.com/sumstats_flat_files/icd10-C54-both_sexes.tsv.bgz
Vulva	UK Biobank	European (both sexes)	130	420401	ICD-10: C51	None	None	28987534	https://pan-ukb-us-east-1.s3.amazonaws.com/sumstats_flat_files/icd10-C51-both_sexes.tsv.bgz
Testis	UK Biobank	European (only male)	281	420250	ICD-10: C62	None	None	28987534	https://pan-ukb-us-east-1.s3.amazonaws.com/sumstats_flat_files/icd10-C62-both_sexes.tsv.bgz
Prostate	UK Biobank	European (only male)	7691	169762	PheCode: 185	None	None	28987534	https://pan-ukb-us-east-1.s3.amazonaws.com/sumstats_flat_files/phecode-185-males.tsv.bgz
Breast	UK Biobank	European (only female)	13257	205913	PheCode: 174.1	None	None	28987534	https://pan-ukb-us-east-1.s3.amazonaws.com/sumstats_flat_files/phecode-174.1-females.tsv.bgz
Skin cancer
Malignant melanoma	UK Biobank	European	2598	417933	ICD-10: C43	None	None	28987534	https://pan-ukb-us-east-1.s3.amazonaws.com/sumstats_flat_files/icd10-C43-both_sexes.tsv.bgz
Malignant nonmelanoma	UK Biobank	European	14388	406143	ICD-10: C44	None	None	28987534	https://pan-ukb-us-east-1.s3.amazonaws.com/sumstats_flat_files/icd10-C44-both_sexes.tsv.bgz
Other
Eye and annexa	UK Biobank	European	206	420325	ICD-10: C69	None	None	28987534	https://pan-ukb-us-east-1.s3.amazonaws.com/sumstats_flat_files/icd10-C69-both_sexes.tsv.bgz
Kidney	UK Biobank	European	1307	415431	PheCode: 189.11	None	None	28987534	https://pan-ukb-us-east-1.s3.amazonaws.com/sumstats_flat_files/phecode-189.11-both_sexes.tsv.bgz
Bladder	UK Biobank	European	2576	417955	ICD-10: C67	None	None	28987534	https://pan-ukb-us-east-1.s3.amazonaws.com/sumstats_flat_files/icd10-C67-both_sexes.tsv.bgz
Bone	UK Biobank	European	172	419977	PheCode: 170.1	None	None	28987534	https://pan-ukb-us-east-1.s3.amazonaws.com/sumstats_flat_files/phecode-170.1-both_sexes.tsv.bgz
Brain	UK Biobank	European	666	419865	ICD-10: C71	None	None	28987534	https://pan-ukb-us-east-1.s3.amazonaws.com/sumstats_flat_files/icd10-C71-both_sexes.tsv.bgz
Thyroid	UK Biobank	European	427	418625	PheCode: 193	None	None	28987534	https://pan-ukb-us-east-1.s3.amazonaws.com/sumstats_flat_files/phecode-193-both_sexes.tsv.bgz
ICD-10, international Classification of diseases-10

## Sheet:  Table S5
Phenotypes	Consortium	Ethnicity	Sample size		Cases definition	Sample overlap with exposures data	PMID	SNPs	URL or PMID
			cases	controls
Respiratory system
Larynx	FinnGen	European	374	259583	ICD-O-3: C32/3ANY/3; ICD-10: C32; ICD-9: 161; ICD-8: 161	None	None	20166424	https://storage.googleapis.com/finngen-public-data-r8/summary_stats/finngen_R8_C3_LARYNX_EXALLC.gz
Bronchus and lung	FinnGen	European	5118	259583	ICD-O-3: C34/ANY/3; ICD-10: C34; ICD-9: 162; ICD-8: 152; Excluded ICD-9: 1620 and ICD-8: 1620	None	None	20166405	https://storage.googleapis.com/finngen-public-data-r8/summary_stats/finngen_R8_C3_BRONCHUS_LUNG_EXALLC.gz
Oral cavity and pharynx
Oral cavity	/	/	/	/	/	/	/	/	/
Pharynx	/	/	/	/	/	/	/	/	/
Digestive system cancer
Esophagus	FinnGen	European	503	259583	ICD-O-3: C15/ANY/3; ICD-10: C15; ICD-9: 150; ICD-8: 150	None	None	20166405	https://storage.googleapis.com/finngen-public-data-r8/summary_stats/finngen_R8_C3_OESOPHAGUS_EXALLC.gz
Small intestine	FinnGen	European	455	259583	ICD-O-3: C17/ANY/3; ICD-10: C17; ICD-9: 152; ICD-8: 152	None	None	20166405	https://storage.googleapis.com/finngen-public-data-r8/summary_stats/finngen_R8_C3_SMALL_INTESTINE_EXALLC.gz
Stomach	FinnGen	European	1227	259583	ICD-O-3: C16/ANY/3; ICD-10: C16; ICD-9: 151; ICD-8: 151	None	None	20166429	https://storage.googleapis.com/finngen-public-data-r8/summary_stats/finngen_R8_C3_STOMACH_EXALLC.gz
Pancreas	FinnGen	European	1249	259583	ICD-O-3: C25/ANY/3; ICD-10: C25; ICD-9: 157; ICD-8: 157	None	None	20166405	https://storage.googleapis.com/finngen-public-data-r8/summary_stats/finngen_R8_C3_PANCREAS_EXALLC.gz
Hepatocellular	/	/	/	/	/	/	/	/	/
Hepatic bile duct	/	/	/	/	/	/	/	/	/
Extrahepatic bile duct	/	/	/	/	/	/	/	/	/
Hematologic malignancy
Multiple myeloma	FinnGen	European	1085	271463	ICD-10: C90; ICD-9:203; ICD-8: 203	None	None	20166405	https://storage.googleapis.com/finngen-public-data-r8/summary_stats/finngen_R8_CD2_MULTIPLE_MYELOMA_PLASMA_CELL_EXALLC.gz
Hodgkin lymphoma	FinnGen	European	690	271463	ICD-10: C81; ICD-9: 201	None	None	20166969	https://storage.googleapis.com/finngen-public-data-r8/summary_stats/finngen_R8_CD2_HODGKIN_LYMPHOMA_EXALLC.gz
Non-Hodgkin lymphoma	/	/	/	/	/	/	/	/	/
Acute myelocytic leukemia	FinnGen	European	199	259582	ICD-O-3: ANY/9840|9861|986[67] |987[1-4] |989[1567] |9910|9920|993[01]/3;ICD-10: C92.0; ICD-9:2050A; ICD-8: 20500	None	None	20166373	https://storage.googleapis.com/finngen-public-data-r8/summary_stats/finngen_R8_HLP_C3_AML.gz
Chronic myeloid leukemia	FinnGen	European	94	259582	ICD-O-3: ANY/9863|9875/3; ICD-10: C92.1; ICD-9: 2051A; ICD-8: 20515	None	None	20166405	https://storage.googleapis.com/finngen-public-data-r8/summary_stats/finngen_R8_C3_CML_EXALLC.gz
Chronic lymphocytic leukemia	FinnGen	European	500	259580	ICD-O-3: ANY/9823/3; ICD-10: C91.1; ICD-9: 2041A; ICD-8: 20415	None	None	20166405	https://storage.googleapis.com/finngen-public-data-r8/summary_stats/finngen_R8_C3_CLL_EXALLC.gz
Genital system
Ovary	FinnGen	European (only female)	1264	149394	ICD-O-3: C56/ANY/3; ICD-10: C56; ICD-9: 183; ICD-8: 1830	None	None	20152449	https://storage.googleapis.com/finngen-public-data-r8/summary_stats/finngen_R8_C3_OVARY_EXALLC.gz
Uterine cervix	FinnGen	European (only female)	2913	149394	ICD-O-3: C53/ANY/3; ICD-10: C53; ICD-9: 180; ICD-8: 180	None	None	20152994	https://storage.googleapis.com/finngen-public-data-r8/summary_stats/finngen_R8_C3_CERVIX_UTERI_EXALLC.gz
Uterine corpus	FinnGen	European (only female)	1677	149394	ICD-O-3: C54/ANY/3: ICD-10: C54: ICD-9: 182: ICD-8: 1820	None	None	20152576	https://storage.googleapis.com/finngen-public-data-r8/summary_stats/finngen_R8_C3_CORPUS_UTERI_EXALLC.gz
Vulva	FinnGen	European (only female)	224	149394	ICD-O-3: C51/ANY/3;ICD-10: C51; ICD-9:184[1-4]; ICD-8: 1841	None	None	20152165	https://storage.googleapis.com/finngen-public-data-r8/summary_stats/finngen_R8_C3_VULVA_EXALLC.gz
Testis	FinnGen	European (only male)	332	110189	ICD-O-3: C62/ANY/3; ICD-10: C62; ICD-9: 186; ICD-8: 186	None	None	20133509	https://storage.googleapis.com/finngen-public-data-r8/summary_stats/finngen_R8_C3_TESTIS_EXALLC.gz
Prostate	FinnGen	European (only male)	11590	110189	ICD-O-3: C61/ANY/3; ICD-10: C61; ICD-9: 185; ICD-8: 185	None	None	20140247	https://storage.googleapis.com/finngen-public-data-r8/summary_stats/finngen_R8_C3_PROSTATE_EXALLC.gz
Breast	FinnGen	European (only female)	14000	149394	ICD-O-3: C50/ANY/3; ICD-10: C50; ICD-9: 174; ICD-8: 174	None	None	20155565	https://storage.googleapis.com/finngen-public-data-r8/summary_stats/finngen_R8_C3_BREAST_EXALLC.gz
Skin cancer
Malignant melanoma	FinnGen	European	2705	259583	ICD-O-3: C44/8720|8721|8726|8730|8742|8743|8744|8745/3; ICD-10: C43; ICD-9: 172; ICD-8: 172	None	None	20166573	https://storage.googleapis.com/finngen-public-data-r8/summary_stats/finngen_R8_C3_MELANOMA_SKIN_EXALLC.gz
Malignant nonmelanoma	FinnGen	European	14863	259583	ICD-O-3: C44/ANY/3; ICD-10: C44; ICD-9: 173; ICD-8: 173	None	None	20167121	https://storage.googleapis.com/finngen-public-data-r8/summary_stats/finngen_R8_C3_OTHER_SKIN_EXALLC.gz
Other
Eye and annexa	FinnGen	European	187	259583	ICD-O-3:C69/ANY/3; ICD-10: C69; ICD-9: 190; ICD-8:190	None	None	20166393	https://storage.googleapis.com/finngen-public-data-r8/summary_stats/finngen_R8_C3_EYE_ADNEXA_EXALLC.gz
Kidney	FinnGen	European	1830	259583	ICD-O-3: C64/ANY/3; ICD-10: C64; ICD-9: 1890; ICD-8: 1890	None	None	20166497	https://storage.googleapis.com/finngen-public-data-r8/summary_stats/finngen_R8_C3_KIDNEY_NOTRENALPELVIS_EXALLC.gz
Bone	FinnGen	European	189	259583	ICD-O-3: C41|C40/ANY/3; ICD-10: C41|C40; ICD-9:170; ICD-8: 170	None	None	20166392	https://storage.googleapis.com/finngen-public-data-r8/summary_stats/finngen_R8_C3_BONE_CARTILAGE_EXALLC.gz
Bladder	FinnGen	European	2380	259583	ICD-O-3: C67/ANY/3; ICD-10: C67; ICD-9: 188; ICD-8: 188	None	None	20166558	https://storage.googleapis.com/finngen-public-data-r8/summary_stats/finngen_R8_C3_BLADDER_EXALLC.gz
Brain	FinnGen	European	774	259583	ICD-O-3: C71/ANY/3; ICD-10: C71; ICD-9: 191; ICD-8: 191	None	None	20166435	https://storage.googleapis.com/finngen-public-data-r8/summary_stats/finngen_R8_C3_BRAIN_EXALLC.gz
Thyroid	FinnGen	European	1525	259583	ICD-O-3: C73/ANY/3; ICD-10: C73; ICD-9: 193; ICD-8: 193	None	None	20166453	https://storage.googleapis.com/finngen-public-data-r8/summary_stats/finngen_R8_C3_THYROID_GLAND_EXALLC.gz
ICD-10, international Classification of diseases-10

## Sheet: Table S6
Phenotypes	Consortiums or Authors	Ethnicity	Sample size		Sample overlap with exposures data	SNPs	URL or PMID
			cases	controls
Respiratory system
Larynx	/	/	/	/	/	/	/
Lung cancer	The International Lung Cancer Consortium (ILCCO)	European	11348	15861	None	8945893	PMID: 24880342
Oral cavity and pharynx
Oral cavity	/	/	/	/	/	/	/
Pharynx	/	/	/	/	/	/	/
Digestive system cancer
Esophagus	/	/	/	/	/	/	/
Small intestine	/	/	/	/	/	/	/
Stomach	/	/	/	/	/	/	/
Pancreas	PanScan I	European	1896	1939	None	521886	PMID: 19648918
Hepatocellular	/	/	/	/	/	/	/
Hepatic bile duct	/	/	/	/	/	/	/
Extrahepatic bile duct	/	/	/	/	/	/	/
Hematologic malignancy
Multiple myeloma	/	/	/	/	/	/	/
Hodgkin lymphoma	/	/	/	/	/	/	/
Non-Hodgkin lymphoma	/	/	/	/	/	/	/
Acute myelocytic leukemia	/	/	/	/	/	/	/
Chronic myeloid leukemia	/	/	/	/	/	/	/
Chronic lymphocytic leukemia	/	/	/	/	/	/	/
Genital system
Ovary	Ovarian Cancer Association Consortium (OCAC)	European (only female)	25509	40941	None	15594303	PMID: 28346442
Uterine cervix	/	/	/	/	/	/	/
Uterine corpus (endometrial cancer)	O'Mara et.al	European (only female)	12906	108979	None	9470555	PMID: 30093612
Vulva	/	/	/	/	/	/	/
Testis	/	/	/	/	/	/	/
Prostate	Prostate Cancer Association Group to Investigate Cancer-Associated Alterations in the Genome Consortium (PRACTICAL)	European (only male)	79194	61112	None	20346368	PMID: 29892016
Breast	Breast Cancer Association Consortium (BCAC)	European (only female), GWAS data	14910	17588	None	10680257	PMID: 29059683
Skin cancer
Malignant melanoma	/	/	/	/	/	/	/
Malignant nonmelanoma	/	/	/	/	/	/	/
Other
Eye and annexa	/	/	/	/	/	/	/
Kidney	International Agency for Research on Cancer (IARC)	European	Male:3,227 Female:1,992	Male:4,916 Female:3,095	None	Male:6,389,814 Female:6,389,814	PMID: 31231134
Bone	/	/	/	/	/	/	/
Bladder	/	/	/	/	/	/	/
Brain	/	/	/	/	/	/	/
Thyroid	Kohler A et.al	European	690	497	None	572042	PMID: 23894154

## Sheet: Table S7
SNP	Chr	Pos	Effect Allele	Other Allele	Eaf	Beta	SE	F	Total F	P value
rs7547569	1	67731368	C	T	0.06675	-0.6472	0.0232516	774.767	80.4305	1.65e-170
rs2769267	1	151333167	A	G	0.7509	0.0680402	0.0115714	34.5748		4.1e-09
rs4845604	1	151801680	A	G	0.1483	-0.123592	0.0144514	73.141		1.21e-17
rs12103	1	1247494	C	T	0.8166	-0.0867354	0.0130755	44.0024		3.28e-11
rs3806308	1	20142866	T	C	0.3783	-0.098134	0.0102558	91.5588		1.08e-21
rs6588248	1	67652984	G	T	0.5297	0.0819867	0.0099185	68.3274		1.38e-16
rs10800309	1	161472158	G	A	0.6578	-0.132111	0.010405	161.211		6.15e-37
rs4845140	1	206970470	T	C	0.04118	-0.21336	0.0262471	66.079		4.33e-16
rs2974935	1	155181843	T	G	0.4948	0.0687256	0.0100715	46.5638		8.87e-12
rs34856868	1	92554283	A	G	0.03159	-0.195275	0.0340546	32.8808		9.8e-09
rs2816958	1	200101920	G	A	0.8852	0.0990023	0.0157932	39.2962		3.64e-10
rs59655222	1	200875897	C	T	0.2809	-0.159253	0.0113704	196.166		1.43e-44
rs2297559	1	160854526	A	G	0.6822	0.0741659	0.0110454	45.0864		1.88e-11
rs72634258	1	8150638	C	T	0.1757	-0.126877	0.0139965	82.1726		1.25e-19
rs12411259	1	172866210	A	G	0.2401	0.0669054	0.0115117	33.7787		6.18e-09
rs34920465	1	22700351	G	A	0.1653	-0.0882969	0.0137823	41.0438		1.49e-10
rs2488401	1	197702401	T	C	0.204	0.107075	0.0121743	77.355		1.43e-18
rs7523442	1	20165971	T	C	0.5356	0.124537	0.00990061	158.224		2.76e-36
rs17668708	1	198640488	T	C	0.09959	0.0991793	0.0163416	36.8343		1.29e-09
rs55693740	1	67770278	A	G	0.06617	0.137284	0.0203551	45.4876		1.54e-11
rs6740462	2	65667272	A	C	0.7378	0.0799597	0.0116057	47.4679		5.59e-12
rs35256947	2	231161026	C	T	0.2594	0.0821647	0.0113176	52.7062		3.87e-13
rs925255	2	28614794	T	C	0.4517	-0.0759283	0.00997506	57.9397		2.7e-14
rs1517352	2	191931464	C	A	0.6048	0.0778816	0.0102944	57.2358		3.87e-14
rs72924296	2	199543967	G	A	0.2696	-0.0638392	0.0112629	32.1273		1.44e-08
rs2006788	2	25502552	G	T	0.3106	0.0773418	0.0109002	50.3454		1.29e-12
rs11691685	2	145481827	G	A	0.08024	-0.122467	0.0187977	42.4452		7.27e-11
rs1420098	2	102984279	C	T	0.3877	-0.0952951	0.0102776	85.9721		1.83e-20
rs7608910	2	61204856	G	A	0.3909	0.126444	0.0100484	158.344		2.6e-36
rs6708373	2	234172846	G	A	0.5277	0.134178	0.0099341	182.434		1.43e-41
rs4973341	2	228660362	T	C	0.6627	0.0662258	0.0104142	40.4392		2.03e-10
rs4676410	2	241563739	A	G	0.2038	0.109588	0.0126441	75.1191		4.43e-18
rs4664304	2	160794008	G	A	0.5621	-0.0560236	0.0100658	30.9774		2.61e-08
rs11677953	2	219121663	A	G	0.3969	0.0790564	0.0100145	62.3183		2.92e-15
rs9836291	3	49697459	A	G	0.2878	0.160867	0.0105244	233.636		9.61e-53
rs7633840	3	48719638	C	T	0.8913	-0.133892	0.0155144	74.4799		6.12e-18
rs11713774	3	18765978	C	T	0.1427	0.0942858	0.0142704	43.6536		3.92e-11
rs4692386	4	26132361	C	T	0.593	0.0579752	0.0101746	32.4676		1.21e-08
rs7657746	4	123161619	G	A	0.244	-0.0868542	0.0118004	54.1737		1.83e-13
rs13107612	4	102739980	T	C	0.2969	0.0732561	0.0108741	45.3838		1.62e-11
rs974801	4	106071064	G	A	0.3799	-0.0727718	0.0101382	51.5234		7.07e-13
rs181826	5	141526057	A	C	0.6266	0.0820444	0.0104471	61.6746		4.05e-15
rs17800987	5	150323428	G	A	0.08554	0.198502	0.0169994	136.352		1.67e-31
rs7711427	5	40414886	C	A	0.613	0.174764	0.0101797	294.737		4.63e-66
rs272882	5	131669161	T	G	0.6733	0.166117	0.0108875	232.794		1.47e-52
rs254562	5	134441457	G	A	0.4051	0.06184	0.0100173	38.1099		6.69e-10
rs10055349	5	40441718	A	G	0.2189	0.104437	0.0118391	77.8164		1.13e-18
rs11745587	5	131796922	A	G	0.3471	-0.120741	0.0105268	131.558		1.87e-30
rs4703855	5	71693899	T	C	0.2998	-0.0710611	0.0109034	42.4756		7.16e-11
rs6556417	5	158823786	G	A	0.8404	0.144012	0.0140428	105.17		1.12e-24
rs56167332	5	158827769	A	C	0.3375	0.155855	0.0104967	220.463		7.17e-50
rs1567009	5	40002579	A	G	0.5834	0.084574	0.0100493	70.8275		3.9e-17
rs4976646	5	176788570	C	T	0.3415	0.0730113	0.0104794	48.5408		3.23e-12
rs395157	5	38867732	T	C	0.4842	0.0913628	0.0098759	85.5826		2.22e-20
rs34804116	5	72539850	A	C	0.3867	-0.0574631	0.0104322	30.3407		3.62e-08
rs1363907	5	96252803	A	G	0.4212	0.0815026	0.0104086	61.3138		4.87e-15
rs56163845	5	173373948	G	A	0.3096	-0.06485	0.0110723	34.304		4.71e-09
rs3776414	5	10689562	G	T	0.3756	0.0773716	0.0101613	57.9782		2.65e-14
rs406113	6	28483482	C	A	0.3154	0.0578099	0.0105339	30.118		4.06e-08
rs2233965	6	31080899	G	T	0.1602	0.0992124	0.0130599	57.7102		3.04e-14
rs6456426	6	21438889	A	C	0.4984	-0.0643405	0.0099028	42.2136		8.18e-11
rs11152949	6	106449085	G	A	0.3195	0.105057	0.0106717	96.9132		7.25e-23
rs13204742	6	128245765	T	G	0.1267	0.0916208	0.0147604	38.5294		5.39e-10
rs4151651	6	31915614	A	G	0.03464	0.386435	0.0255511	228.736		1.13e-51
rs1847472	6	90973159	A	C	0.3421	-0.0672805	0.0108961	38.1273		6.63e-10
rs6933404	6	137959235	C	T	0.2108	0.0957518	0.0122643	60.9549		5.84e-15
rs2179070	6	111885752	C	T	0.06096	0.169442	0.0197206	73.8247		8.54e-18
rs9457247	6	167392174	T	C	0.5398	0.089151	0.0102086	76.2641		2.48e-18
rs72978783	6	138094303	T	C	0.04802	-0.150399	0.0254993	34.7883		3.68e-09
rs7738430	6	31508836	C	T	0.02624	0.266615	0.0281131	89.9398		2.46e-21
rs17119	6	14719496	A	G	0.806	0.0832994	0.0124453	44.7995		2.18e-11
rs2328546	6	20657345	C	T	0.8014	0.0940162	0.0126938	54.8557		1.3e-13
rs3807039	6	32078373	C	A	0.1083	-0.149265	0.0168873	78.126		9.67e-19
rs7773324	6	382559	A	G	0.6002	0.061818	0.0106192	33.888		5.84e-09
rs1182188	7	2869985	C	T	0.2989	-0.0659028	0.0108086	37.1765		1.08e-09
rs2538470	7	148220448	G	A	0.6378	-0.0675599	0.0101646	44.1771		3e-11
rs4917129	7	50323174	C	T	0.5957	0.0794435	0.010256	60.0013		9.48e-15
rs2395022	7	98750379	C	A	0.95885	-0.181635	0.0233963	60.2705		8.27e-15
rs12718244	7	50175654	A	G	0.4081	0.0761709	0.0100437	57.5163		3.35e-14
rs3801835	7	26852053	T	C	0.3447	0.064107	0.0106005	36.5728		1.47e-09
rs2108225	7	107453103	A	G	0.4385	-0.0675096	0.0099696	45.8538		1.27e-11
rs740287	7	107584780	T	G	0.5409	-0.0808362	0.00996693	65.7793		5.04e-16
rs7011507	8	49129242	A	G	0.1233	-0.0846011	0.0150825	31.4634		2.03e-08
rs1551399	8	126539965	C	A	0.6138	0.083123	0.0101506	67.0593		2.64e-16
rs7015630	8	90875918	C	T	0.2657	-0.0627799	0.0113167	30.7753		2.9e-08
rs7848647	9	117569046	C	T	0.6746	0.13239	0.0106897	153.384		3.16e-35
rs4743820	9	93928416	T	C	0.7019	0.0639523	0.0108526	34.7252		3.8e-09
rs11793497	9	139271850	G	A	0.423	0.156206	0.0100484	241.658		1.71e-54
rs34779708	10	35466185	G	T	0.3512	0.106679	0.0102408	108.515		2.07e-25
rs2393904	10	64379326	T	C	0.3145	-0.0787648	0.0109391	51.8443		6.01e-13
rs12722515	10	6081230	A	C	0.1627	-0.0989022	0.0142955	47.8645		4.57e-12
rs2274351	10	104264107	T	C	0.5373	0.0604993	0.0104442	33.5545		6.93e-09
rs11190087	10	101185830	G	A	0.5851	-0.0547132	0.00998066	30.0515		4.21e-08
rs10748781	10	101283330	A	C	0.5733	-0.169179	0.0100678	282.373		2.28e-63
rs2050392	10	30691503	A	G	0.6003	0.0691178	0.0102921	45.0995		1.87e-11
rs10761659	10	64445564	G	A	0.5399	0.153811	0.0100347	234.945		4.97e-53
rs7097656	10	82250831	C	T	0.7965	0.09934	0.0124209	63.965		1.27e-15
rs2688608	10	75658349	T	G	0.557	0.062403	0.00988642	39.8412		2.75e-10
rs2153283	10	59972299	A	C	0.217	-0.0859637	0.0127458	45.4879		1.54e-11
rs1250566	10	81046453	A	G	0.3161	-0.100894	0.0110038	84.0708		4.77e-20
rs559928	11	64150370	C	T	0.8128	0.094388	0.0129645	53.0056		3.33e-13
rs648541	11	114429934	G	A	0.3409	-0.0648616	0.0106716	36.9416		1.22e-09
rs11229555	11	58408687	T	G	0.2515	-0.0787515	0.0114144	47.6005		5.23e-12
rs1535	11	61597972	G	A	0.3335	0.0619036	0.0104148	35.3289		2.78e-09
rs12796489	11	3059360	A	C	0.02286	-0.760367	0.0432241	309.453		2.87e-69
rs11230563	11	60776209	T	C	0.348	-0.081194	0.0105845	58.8447		1.71e-14
rs11236797	11	76299649	A	C	0.4444	0.150864	0.00996698	229.11		9.32e-52
rs10878386	12	40725928	G	A	0.07781	-0.109129	0.0187152	34.001		5.51e-09
rs4767956	12	40324674	G	A	0.3875	-0.0575822	0.0101573	32.1381		1.44e-08
rs12318183	12	68503836	A	C	0.3854	0.109531	0.01008	118.074		1.67e-27
rs1388585	12	40531691	A	G	0.98081	-0.30489	0.031707	92.4647		6.85e-22
rs61959439	13	42862423	T	C	0.1508	0.0905387	0.0139336	42.2223		8.15e-11
rs9557207	13	100036418	G	A	0.2231	-0.0878448	0.0120782	52.8966		3.52e-13
rs6561151	13	44484706	A	G	0.2235	0.1	0.0118661	71.0205		3.53e-17
rs941823	13	41013977	C	T	0.7509	0.0830172	0.0115361	51.7867		6.19e-13
rs12585310	13	27528347	A	G	0.3136	0.0706485	0.0107636	43.0815		5.25e-11
rs10142466	14	69271784	G	A	0.5065	-0.0580054	0.010146	32.6849		1.08e-08
rs1569328	14	75741751	T	C	0.1702	-0.0809722	0.0136766	35.0522		3.21e-09
rs55808324	14	88444752	A	G	0.09318	0.141213	0.016844	70.2844		5.13e-17
rs17293632	15	67442596	T	C	0.2364	0.107165	0.0116106	85.1916		2.71e-20
rs17651741	15	38869666	A	G	0.191	0.0702476	0.0126505	30.8353		2.81e-08
rs7404095	16	23864590	C	T	0.5796	0.0557396	0.0100691	30.6441		3.1e-08
rs1990623	16	50565970	G	A	0.1543	0.107004	0.0133427	64.315		1.06e-15
rs8055876	16	11042394	A	G	0.1078	0.102317	0.0160886	40.4445		2.02e-10
rs2270395	16	50846832	T	C	0.7616	0.0778411	0.0118554	43.1107		5.17e-11
rs11117431	16	86015316	G	A	0.1978	-0.11116	0.0133865	68.9546		1.01e-16
rs367569	16	11365500	T	C	0.2891	-0.0958166	0.011275	72.2185		1.93e-17
rs11641184	16	11704651	A	C	0.4762	0.0772896	0.0100005	59.7308		1.09e-14
rs7194886	16	50725193	T	C	0.4357	-0.126026	0.0100135	158.398		2.53e-36
rs62037363	16	28865042	C	T	0.3911	0.0987549	0.0102618	92.6126		6.36e-22
rs4643314	16	50375955	T	C	0.4978	0.0890308	0.00979923	82.5461		1.03e-19
rs12599586	16	51031876	A	G	0.7257	-0.0607553	0.0110249	30.3682		3.57e-08
rs1528602	16	50999201	C	T	0.262	-0.0623869	0.0111482	31.3168		2.19e-08
rs12928665	16	10971474	G	A	0.2448	0.0653072	0.0114831	32.3448		1.29e-08
rs9889296	17	32570547	A	G	0.2723	-0.104999	0.0112854	86.5638		1.35e-20
rs4795397	17	38023745	G	A	0.4713	0.138343	0.00996661	192.672		8.3e-44
rs17780256	17	70642923	C	A	0.1927	-0.083427	0.0125693	44.0546		3.19e-11
rs1292053	17	57963537	G	A	0.442	0.0701035	0.00982936	50.8662		9.89e-13
rs17679361	17	38412542	C	T	0.02135	0.191696	0.0329838	33.7773		6.18e-09
rs2945412	17	25843643	A	G	0.5866	0.0563467	0.0101427	30.8624		2.77e-08
rs744166	17	40514201	G	A	0.4204	-0.100017	0.0102076	96.0064		1.14e-22
rs3853824	17	54880993	C	T	0.6385	0.064031	0.0104099	37.8345		7.7e-10
rs2847278	18	12778715	T	C	0.841	-0.144528	0.0132236	119.455		8.33e-28
rs7240004	18	46395022	G	A	0.3795	-0.0665215	0.0102898	41.7936		1.01e-10
rs67643815	18	67561508	T	G	0.5342	-0.0629092	0.0101798	38.19		6.42e-10
rs7236492	18	77220616	T	C	0.1537	-0.0802595	0.014163	32.1131		1.45e-08
rs4802307	19	46849806	T	G	0.3006	-0.0611037	0.0108378	31.7872		1.72e-08
rs12720356	19	10469975	C	A	0.08572	0.148332	0.0182345	66.1732		4.13e-16
rs35164067	19	10525181	A	G	0.2039	-0.11754	0.0127318	85.2299		2.66e-20
rs17694108	19	33731551	A	G	0.2797	0.0857629	0.0111165	59.52		1.21e-14
rs752508	19	1168753	A	G	0.2833	0.0728689	0.0115568	39.7566		2.88e-10
rs2024092	19	1124031	A	G	0.2162	0.106813	0.0121076	77.8273		1.12e-18
rs516246	19	49206172	T	C	0.4652	0.0755599	0.0101797	55.0951		1.15e-13
rs6111031	20	1682037	T	C	0.1591	-0.264091	0.0147557	320.323		1.23e-71
rs259964	20	57824309	G	A	0.5414	-0.0674584	0.00983489	47.0471		6.93e-12
rs6058869	20	31348750	T	C	0.3991	0.0556615	0.0100037	30.9591		2.63e-08
rs2143606	20	42838550	G	A	0.4686	-0.0566029	0.00997326	32.2109		1.38e-08
rs6074022	20	44740196	T	C	0.7497	-0.0742587	0.0114338	42.1807		8.32e-11
rs913678	20	48955424	C	T	0.3293	-0.0691643	0.0105418	43.0462		5.35e-11
rs8127691	21	45614860	C	T	0.6132	-0.114259	0.0100818	128.441		8.98e-30
rs2284553	21	34776695	G	A	0.5904	0.0594671	0.0101599	34.259		4.82e-09
rs1297258	21	16806709	T	C	0.4249	-0.114524	0.0100654	129.459		5.38e-30
rs2836883	21	40466744	A	G	0.2728	-0.168413	0.0115451	212.792		3.38e-48
rs1003342	22	30570022	G	A	0.5459	-0.0801818	0.0101765	62.0804		3.3e-15
rs2143178	22	39660829	C	T	0.1658	-0.176684	0.0137017	166.282		4.8e-38
rs470079	22	39708333	C	T	0.5996	-0.0654972	0.0105715	38.3859		5.8e-10
rs2283789	22	21944478	G	T	0.1997	0.0887993	0.0122872	52.2292		4.94e-13

## Sheet: Table S8
SNP	trait	P value
rs7547569	Crohns disease	1.362e-52
rs7547569	Inflammatory bowel disease	7.854e-61
rs7547569	Ulcerative colitis	1.254e-24
rs7547569	Inflammatory bowel disease	2e-170
rs7547569	Crohns disease	7.297e-09
rs7547569	Self-reported crohns disease	1.968e-12
rs2769267	Impedance of arm right	4.628e-09
rs4845604	Allergic disease	5.424e-09
rs4845604	Inflammatory bowel disease	3.52e-16
rs4845604	Inflammatory bowel disease	4e-16
rs4845604	Inflammatory bowel disease	1e-17
rs4845604	Inflammatory bowel disease	7e-14
rs4845604	Ulcerative colitis	1e-18
rs4845604	Ulcerative colitis	2e-11
rs4845604	Hayfever, allergic rhinitis or eczema	1.799e-19
rs4845604	No blood clot, bronchitis, emphysema, asthma, rhinitis, eczema or allergy diagnosed by doctor	4.335e-19
rs4845604	Self-reported asthma	3.957e-08
rs12103	Inflammatory bowel disease	7.66e-13
rs12103	Inflammatory bowel disease	8e-13
rs12103	Inflammatory bowel disease	3e-11
rs12103	Ulcerative colitis	1e-09
rs12103	Peak expiratory flow	4.567e-11
rs3806308	Selective immunoglobulin A deficiency IgAD	7e-09
rs3806308	Ulcerative colitis	6.7e-09
rs3806308	Ulcerative colitis	1.4e-08
rs3806308	Inflammatory bowel disease	2.965e-08
rs3806308	Ulcerative colitis	6.88e-18
rs3806308	Ulcerative colitis	9.809e-15
rs3806308	Ulcerative colitis	7e-09
rs3806308	Ulcerative colitis	6e-39
rs3806308	Self-reported ulcerative colitis	3.487e-08
rs3806308	Colitis ulcerative	7e-09
rs6588248	Crohns disease	2.3e-08
rs10800309	Granulocyte count	1.453e-09
rs10800309	Myeloid white cell count	6.282e-09
rs10800309	Neutrophil count	8.507e-10
rs10800309	Sum basophil neutrophil counts	9.442e-10
rs10800309	Sum neutrophil eosinophil counts	9.423e-10
rs10800309	Selective immunoglobulin A deficiency IgAD	2.8e-09
rs10800309	Ulcerative colitis	2.8e-09
rs10800309	Inflammatory bowel disease	1.248e-15
rs10800309	Ulcerative colitis	2.28e-18
rs10800309	Ulcerative colitis	6.815e-15
rs10800309	Inflammatory bowel disease	6e-37
rs10800309	Ulcerative colitis	3e-09
rs10800309	Ulcerative colitis	4e-25
rs10800309	CD27 on CD4 T; CD4 T	2.854e-08
rs10800309	CD27 on CD8 T; CD8 T	2.788e-11
rs10800309	CD8:%TM-like; CD8 TM-like (CD27-CD28+CD127+CD244-CDRA+)	2.115e-10
rs10800309	Colitis ulcerative	3e-09
rs4845140	Mouth or teeth dental problems: mouth ulcers	7.13e-11
rs2974935	Hematocrit	1.302e-08
rs34856868	Granulocyte percentage of myeloid white cells	2.777e-56
rs34856868	Lymphocyte percentage of white cells	2.273e-12
rs34856868	Monocyte count	8.39e-102
rs34856868	Monocyte percentage of white cells	2.51e-94
rs34856868	Myeloid white cell count	2.049e-09
rs34856868	Red cell distribution width	1.78e-08
rs34856868	Inflammatory bowel disease	1e-08
rs2816958	Ulcerative colitis	1.98e-17
rs2816958	Inflammatory bowel disease	4e-10
rs2816958	Ulcerative colitis	2e-17
rs2816958	Ulcerative colitis	1e-18
rs2816958	Ulcerative colitis	2e-13
rs59655222	Lymphocyte percentage of white cells	2.113e-08
rs59655222	Inflammatory bowel disease	8.289e-15
rs59655222	Ulcerative colitis	9.695e-12
rs2297559	Inflammatory bowel disease	2e-11
rs72634258	Inflammatory bowel disease	4.64e-10
rs72634258	Ulcerative colitis	5.694e-09
rs72634258	Inflammatory bowel disease	1e-19
rs72634258	Arm fat-free mass left	1.922e-08
rs72634258	Arm fat-free mass right	3.569e-08
rs72634258	Arm predicted mass left	1.475e-08
rs72634258	Basal metabolic rate	3.831e-08
rs72634258	Height	1.736e-09
rs72634258	Trunk fat-free mass	6.856e-09
rs72634258	Trunk predicted mass	1.28e-08
rs72634258	Whole body fat-free mass	1.014e-08
rs72634258	Whole body water mass	1.649e-08
rs12411259	Crohns disease	2.093e-14
rs34920465	High light scatter percentage of red cells	1.9e-12
rs34920465	High light scatter reticulocyte count	2.667e-11
rs34920465	Immature fraction of reticulocytes	6.658e-18
rs34920465	Red cell distribution width	2.308e-14
rs34920465	Femoral neck mineral density	1.81e-12
rs34920465	Lumber spine bone mineral density	1.57e-09
rs34920465	Inflammatory bowel disease	8.23e-10
rs34920465	Ulcerative colitis	2.932e-11
rs34920465	Bone mineral density	3e-13
rs34920465	Bone mineral density	3e-08
rs34920465	Inflammatory bowel disease	1e-10
rs34920465	Total body bone mineral density	3e-35
rs34920465	Total body bone mineral density age over 60	9e-16
rs34920465	Heel bone mineral density	4.888e-57
rs34920465	Heel bone mineral density left	5.248e-22
rs34920465	Heel bone mineral density right	7.358e-21
rs2488401	Lymphocyte percentage of white cells	1.28e-08
rs2488401	Worrier or anxious feelings	1.175e-10
rs7523442	Inflammatory bowel disease	1.372e-16
rs7523442	Ulcerative colitis	1.086e-30
rs17668708	Eosinophil count	5.314e-12
rs17668708	Eosinophil percentage of granulocytes	5.014e-10
rs17668708	Eosinophil percentage of white cells	8.459e-14
rs17668708	Sum eosinophil basophil counts	1.6e-09
rs6740462	Inflammatory bowel disease	2.35e-08
rs6740462	Crohns disease	2e-12
rs6740462	Inflammatory bowel disease	2e-08
rs6740462	Inflammatory bowel disease	6e-12
rs35256947	Eosinophil count	1.143e-09
rs35256947	Eosinophil percentage of granulocytes	2.363e-10
rs35256947	Eosinophil percentage of white cells	8.34e-11
rs35256947	Neutrophil percentage of granulocytes	9.745e-09
rs35256947	Sum eosinophil basophil counts	1.864e-08
rs925255	Inflammatory bowel disease	2.67e-15
rs925255	Crohns disease	1e-16
rs925255	Crohns disease	1e-09
rs925255	Inflammatory bowel disease	3e-15
rs925255	Inflammatory bowel disease	6e-11
rs1517352	Inflammatory bowel disease	3.28e-11
rs1517352	Crohns disease	1e-10
rs1517352	Inflammatory bowel disease	3e-11
rs1517352	Inflammatory bowel disease	4e-14
rs1517352	Ulcerative colitis	2e-09
rs1517352	Self-reported hypothyroidism or myxoedema	3.581e-10
rs2006788	Lymphocyte count	9.11e-21
rs2006788	Lymphocyte percentage of white cells	3.554e-16
rs2006788	Neutrophil percentage of white cells	7.848e-10
rs2006788	Neutrophil percentage of white cells	8e-10
rs2006788	Arm fat mass left	4.695e-09
rs2006788	Arm fat mass right	1.436e-08
rs2006788	Arm fat percentage left	4.159e-09
rs2006788	Arm fat percentage right	1.526e-08
rs2006788	Body mass index	2.175e-08
rs2006788	Comparative body size at age 10	9.143e-16
rs2006788	Waist circumference	2.685e-10
rs1420098	Eosinophil count	5.115e-83
rs1420098	Eosinophil percentage of granulocytes	9.929e-75
rs1420098	Eosinophil percentage of white cells	1.945e-78
rs1420098	Neutrophil percentage of granulocytes	2.457e-64
rs1420098	Sum eosinophil basophil counts	5.527e-73
rs1420098	Allergic disease	6.469e-19
rs1420098	Inflammatory bowel disease	2e-20
rs1420098	Asthma	4.724e-34
rs1420098	Doctor diagnosed asthma	2.05e-14
rs1420098	Doctor diagnosed hayfever or allergic rhinitis	3.893e-16
rs1420098	Hayfever, allergic rhinitis or eczema	8.847e-26
rs1420098	No blood clot, bronchitis, emphysema, asthma, rhinitis, eczema or allergy diagnosed by doctor	4.264e-43
rs1420098	Self-reported asthma	4.307e-35
rs1420098	Self-reported hayfever or allergic rhinitis	2.422e-16
rs1420098	Treatment with ventolin 100micrograms inhaler	3.486e-13
rs1420098	Wheeze or whistling in the chest in last year	6.382e-21
rs7608910	Immature fraction of reticulocytes	2.355e-08
rs7608910	Inflammatory bowel disease	8.65e-32
rs7608910	Ulcerative colitis	1.7e-14
rs7608910	Inflammatory bowel disease	6.975e-16
rs7608910	Ulcerative colitis	1.7e-14
rs7608910	Ulcerative colitis	1.811e-12
rs7608910	Crohns disease	3e-23
rs7608910	Crohns disease	6e-14
rs7608910	Inflammatory bowel disease	9e-32
rs7608910	Inflammatory bowel disease	3e-36
rs7608910	Inflammatory bowel disease	3e-28
rs7608910	Ulcerative colitis	2e-14
rs7608910	Ulcerative colitis	1e-23
rs7608910	Ulcerative colitis	4e-23
rs7608910	Colitis ulcerative	2e-14
rs6708373	Crohns disease	1.723e-37
rs6708373	Inflammatory bowel disease	3.808e-18
rs4973341	Primary biliary cirrhosis	2e-10
rs4676410	Monocyte count	1.621e-09
rs4676410	Primary sclerosing cholangitis and ulcerative colitis	2.43e-09
rs4676410	Ulcerative colitis	3.64e-08
rs4676410	Inflammatory bowel disease	8.847e-12
rs4676410	Ulcerative colitis	2.459e-13
rs4676410	Inflammatory bowel disease	4e-18
rs4676410	Sclerosing cholangitis and ulcerative colitis combined	2e-09
rs4664304	Plateletcrit	3.633e-11
rs4664304	Inflammatory bowel disease	3e-08
rs11677953	Granulocyte count	6.325e-09
rs11677953	High light scatter percentage of red cells	8.079e-13
rs11677953	High light scatter reticulocyte count	3.024e-12
rs11677953	Monocyte count	7.667e-13
rs11677953	Myeloid white cell count	4.114e-10
rs11677953	Neutrophil count	1.478e-09
rs11677953	Platelet count	2.794e-09
rs11677953	Plateletcrit	7.23e-10
rs11677953	Red cell distribution width	1.482e-12
rs11677953	Reticulocyte count	3.394e-12
rs11677953	Reticulocyte fraction of red cells	1.579e-13
rs11677953	Sum basophil neutrophil counts	1.019e-09
rs11677953	Sum neutrophil eosinophil counts	1.075e-08
rs11677953	White blood cell count	7.978e-09
rs11677953	Inflammatory bowel disease	1.053e-08
rs11677953	Ulcerative colitis	2.792e-08
rs11677953	Inflammatory bowel disease	3e-15
rs11677953	Comparative height size at age 10	2.614e-12
rs11677953	Forced vital capacity	1.133e-08
rs11677953	Height	9.563e-16
rs11677953	Sitting height	9.122e-09
rs9836291	High light scatter percentage of red cells	2.59e-43
rs9836291	High light scatter reticulocyte count	1.518e-42
rs9836291	Immature fraction of reticulocytes	3.333e-23
rs9836291	Mean corpuscular volume	1.193e-08
rs9836291	Reticulocyte count	2.605e-42
rs9836291	Reticulocyte fraction of red cells	6.792e-45
rs9836291	Crohns disease	2.514e-13
rs9836291	Inflammatory bowel disease	5.965e-23
rs9836291	Ulcerative colitis	4.713e-15
rs9836291	Primary sclerosing cholangitis	4.505e-20
rs9836291	Inflammatory bowel disease	1e-52
rs9836291	Age completed full time education	3.267e-10
rs9836291	Arm fat mass left	6.701e-14
rs9836291	Arm fat mass right	1.684e-14
rs9836291	Arm fat percentage left	2.869e-13
rs9836291	Arm fat percentage right	4.919e-13
rs9836291	Body fat percentage	8.356e-14
rs9836291	Body mass index	1.454e-17
rs9836291	Diastolic blood pressure	4.758e-09
rs9836291	Fed-up feelings	2.55e-11
rs9836291	Fluid intelligence score	2.422e-08
rs9836291	Hip circumference	9.501e-09
rs9836291	Impedance of arm left	9.429e-09
rs9836291	Job involves heavy manual or physical work	6.441e-12
rs9836291	Job involves mainly walking or standing	2.836e-12
rs9836291	Leg fat mass left	1.293e-16
rs9836291	Leg fat mass right	1.601e-16
rs9836291	Leg fat percentage left	6.824e-16
rs9836291	Leg fat percentage right	1.583e-16
rs9836291	Miserableness	3.64e-08
rs9836291	Overall health rating	7.395e-11
rs9836291	Qualifications: A levels or as levels or equivalent	6.082e-19
rs9836291	Qualifications: college or university degree	6.38e-31
rs9836291	Qualifications: none	6.562e-10
rs9836291	Time spent using computer	4.591e-08
rs9836291	Time spent watching television	8.985e-19
rs9836291	Trunk fat mass	1.401e-11
rs9836291	Trunk fat percentage	4.116e-11
rs9836291	Weight	3.739e-11
rs9836291	Whole body fat mass	9.725e-15
rs9836291	Years of educational attainment in females	2.683e-14
rs9836291	Years of educational attainment in males	1.238e-09
rs9836291	Years of educational attainment	1.052e-20
rs7633840	Height	2.244e-11
rs7633840	Impedance of arm left	1.542e-08
rs7633840	Pulse rate	6.567e-11
rs7633840	Sitting height	1.299e-10
rs11713774	Lymphocyte count	2.266e-12
rs4692386	Inflammatory bowel disease	1e-08
rs7657746	Inflammatory bowel disease	2.76e-13
rs7657746	Primary sclerosing cholangitis	1.787e-09
rs7657746	Crohns disease	2e-09
rs7657746	Inflammatory bowel disease	3e-13
rs7657746	Inflammatory bowel disease	2e-13
rs7657746	Ulcerative colitis	5e-10
rs7657746	Hayfever, allergic rhinitis or eczema	1.523e-08
rs7657746	Self-reported malabsorption or coeliac disease	9.185e-10
rs13107612	Mean platelet volume	7.938e-13
rs974801	Lymphocyte count	1.122e-12
rs974801	Lymphocyte percentage of white cells	6.899e-13
rs974801	Neutrophil percentage of white cells	8.851e-11
rs974801	Height	3e-13
rs974801	Fasting insulin	3.27e-11
rs974801	log Fasting insulin	2.13e-10
rs974801	log Fasting insulin adjusted for BMI	3.27e-11
rs974801	Arm fat-free mass left	1.264e-12
rs974801	Arm fat-free mass right	8.643e-12
rs974801	Arm predicted mass left	1.709e-12
rs974801	Arm predicted mass right	4.213e-11
rs974801	Basal metabolic rate	6.6e-14
rs974801	Birth weight of first child	2.772e-09
rs974801	Forced expiratory volume in 1-second	1.017e-13
rs974801	Forced expiratory volume in 1-second, best measure	1.782e-12
rs974801	Forced vital capacity	6.291e-11
rs974801	Forced vital capacity, best measure	2.829e-09
rs974801	Height	1.028e-38
rs974801	Leg fat-free mass left	3.236e-11
rs974801	Leg fat-free mass right	1.774e-09
rs974801	Leg predicted mass left	5.25e-11
rs974801	Leg predicted mass right	1.361e-09
rs974801	Sitting height	2.275e-31
rs974801	Trunk fat-free mass	9.29e-19
rs974801	Trunk predicted mass	5.862e-19
rs974801	Weight	4.852e-08
rs974801	Whole body fat-free mass	2.641e-15
rs974801	Whole body water mass	3.367e-15
rs181826	Eosinophil count	3.265e-34
rs181826	Eosinophil percentage of granulocytes	3.645e-17
rs181826	Eosinophil percentage of white cells	7.549e-23
rs181826	Granulocyte count	1.618e-16
rs181826	Granulocyte percentage of myeloid white cells	1.837e-09
rs181826	Myeloid white cell count	2.535e-15
rs181826	Neutrophil count	1.981e-12
rs181826	Neutrophil percentage of granulocytes	3.612e-16
rs181826	Platelet count	1.562e-16
rs181826	Plateletcrit	3.671e-28
rs181826	Sum basophil neutrophil counts	3.662e-13
rs181826	Sum eosinophil basophil counts	3.814e-35
rs181826	Sum neutrophil eosinophil counts	1.284e-15
rs181826	White blood cell count	1.432e-12
rs181826	Allergic disease	4.671e-09
rs181826	Asthma	5.956e-09
rs181826	No blood clot, bronchitis, emphysema, asthma, rhinitis, eczema or allergy diagnosed by doctor	5.946e-11
rs181826	Self-reported asthma	4.759e-09
rs181826	Asthma	5.87e-09
rs181826	Asthma	2.78e-11
rs17800987	Crohns disease	4.682e-15
rs17800987	Inflammatory bowel disease	3.707e-11
rs17800987	Inflammatory bowel disease	2e-31
rs7711427	Crohns disease	3.04e-33
rs7711427	Inflammatory bowel disease	1.137e-26
rs272882	Eosinophil count	6.461e-24
rs272882	Eosinophil percentage of granulocytes	2.02e-12
rs272882	Eosinophil percentage of white cells	3.274e-15
rs272882	Granulocyte count	4.982e-12
rs272882	Mean platelet volume	4.332e-20
rs272882	Monocyte count	3.609e-11
rs272882	Myeloid white cell count	1.739e-13
rs272882	Neutrophil count	3.241e-09
rs272882	Neutrophil percentage of granulocytes	7.467e-12
rs272882	Platelet count	8.871e-10
rs272882	Sum basophil neutrophil counts	1.194e-09
rs272882	Sum eosinophil basophil counts	1.49e-25
rs272882	Sum neutrophil eosinophil counts	1.317e-11
rs272882	White blood cell count	3.824e-15
rs272882	Height	4.461e-08
rs272882	Height	1.667e-09
rs272882	Height	1.9e-23
rs272882	Height	4.461e-08
rs272882	Arm fat-free mass right	2.672e-08
rs272882	Arm predicted mass left	2.929e-08
rs272882	Arm predicted mass right	2.525e-08
rs272882	Basal metabolic rate	9.801e-10
rs272882	Comparative height size at age 10	2.298e-18
rs272882	Hand grip strength left	5.406e-09
rs272882	Hand grip strength right	9.52e-10
rs272882	Height	6.925e-33
rs272882	Leg fat-free mass left	2.061e-10
rs272882	Leg fat-free mass right	6.384e-10
rs272882	Leg predicted mass left	2.659e-10
rs272882	Leg predicted mass right	7.815e-10
rs272882	Sitting height	1.766e-13
rs272882	Trunk fat-free mass	2.864e-11
rs272882	Trunk predicted mass	4.639e-11
rs272882	Whole body fat-free mass	4.348e-11
rs272882	Whole body water mass	2.651e-11
rs254562	Inflammatory bowel disease	3.198e-09
rs254562	Ulcerative colitis	9.671e-09
rs254562	Ulcerative colitis	3e-10
rs254562	Forced vital capacity, best measure	2.857e-08
rs10055349	Crohns disease	5.63e-15
rs10055349	Inflammatory bowel disease	1.115e-09
rs11745587	Eosinophil count	1.648e-29
rs11745587	Eosinophil percentage of granulocytes	3.451e-21
rs11745587	Eosinophil percentage of white cells	2.932e-26
rs11745587	Mean platelet volume	5.33e-11
rs11745587	Neutrophil percentage of granulocytes	1.034e-20
rs11745587	Platelet count	2.025e-10
rs11745587	Sum eosinophil basophil counts	5.712e-30
rs11745587	Crohns disease	3e-18
rs11745587	Crohns disease	9.903e-16
rs11745587	Inflammatory bowel disease	2.089e-12
rs11745587	Asthma	8.535e-16
rs11745587	Hayfever, allergic rhinitis or eczema	2.217e-09
rs11745587	No blood clot, bronchitis, emphysema, asthma, rhinitis, eczema or allergy diagnosed by doctor	2.396e-14
rs11745587	Self-reported asthma	4.079e-17
rs11745587	Asthma	3.19e-10
rs11745587	Asthma	1.24e-09
rs4703855	Granulocyte count	2.739e-08
rs4703855	Lymphocyte percentage of white cells	1.699e-10
rs4703855	Myeloid white cell count	1.812e-08
rs4703855	Sum neutrophil eosinophil counts	1.34e-08
rs4703855	Crohns disease	3e-08
rs4703855	Inflammatory bowel disease	7e-11
rs4703855	Impedance of arm left	9.709e-10
rs4703855	Impedance of arm right	1.199e-08
rs4703855	Impedance of leg right	2.201e-09
rs4703855	Impedance of whole body	1.034e-09
rs6556417	Crohns disease	3.467e-10
rs6556417	Inflammatory bowel disease	9.776e-11
rs6556417	Self-reported psoriasis	1.465e-16
rs56167332	Crohns disease	2.275e-11
rs56167332	Inflammatory bowel disease	3.26e-17
rs56167332	Ulcerative colitis	5.299e-11
rs56167332	Crohns disease	2e-41
rs56167332	Crohns disease	1e-27
rs56167332	Inflammatory bowel disease	7e-50
rs56167332	Inflammatory bowel disease	3e-38
rs56167332	Ulcerative colitis	7e-27
rs56167332	Ulcerative colitis	1e-23
rs56167332	Self-reported psoriasis	3.9e-11
rs4976646	Hematocrit	2.713e-09
rs4976646	Red blood cell count	2.131e-08
rs4976646	log eGFR creatinine in non diabetics	3.8e-12
rs4976646	log eGFR creatinine	5.1e-13
rs4976646	Crohns disease	3e-08
rs4976646	Inflammatory bowel disease	3e-12
rs4976646	Inflammatory bowel disease	4e-09
rs4976646	Ulcerative colitis	3e-09
rs4976646	Ulcerative colitis	4e-08
rs4976646	Self-reported kidney stone or ureter stone/bladder stone	4.742e-08
rs395157	Crohns disease	2e-16
rs395157	Inflammatory bowel disease	2e-20
rs395157	Inflammatory bowel disease	5e-10
rs395157	Ulcerative colitis	9e-12
rs34804116	Crohns disease	1e-13
rs1363907	Inflammatory bowel disease	5.62e-13
rs1363907	Crohns disease	4.6e-11
rs1363907	Crohns disease	1.464e-11
rs1363907	Crohns disease	4e-16
rs1363907	Crohns disease	1e-14
rs1363907	Inflammatory bowel disease	6e-13
rs1363907	Inflammatory bowel disease	5e-15
rs1363907	Inflammatory bowel disease	1e-10
rs1363907	Diastolic blood pressure	1.885e-08
rs56163845	High light scatter percentage of red cells	1.07e-22
rs56163845	High light scatter reticulocyte count	1.863e-20
rs56163845	Immature fraction of reticulocytes	1.916e-17
rs56163845	Mean corpuscular hemoglobin	3.839e-09
rs56163845	Mean corpuscular volume	2.094e-11
rs56163845	Reticulocyte count	2.944e-14
rs56163845	Reticulocyte fraction of red cells	1.855e-17
rs56163845	Crohns disease	9e-12
rs56163845	Diastolic blood pressure	1.596e-17
rs3776414	Inflammatory bowel disease	3e-14
rs406113	Mean corpuscular hemoglobin	5.982e-10
rs406113	Mean corpuscular hemoglobin concentration	8.478e-11
rs406113	Reticulocyte count	4.774e-08
rs406113	Reticulocyte fraction of red cells	1.278e-08
rs406113	Disorders of mineral metabolism	2.009e-22
rs406113	Self-reported malabsorption or coeliac disease	2.48e-08
rs2233965	Eosinophil count	5.48e-10
rs2233965	Granulocyte count	2.608e-13
rs2233965	Lymphocyte count	4.379e-17
rs2233965	Monocyte count	2.53e-16
rs2233965	Myeloid white cell count	3.814e-15
rs2233965	Neutrophil count	4.407e-12
rs2233965	Sum basophil neutrophil counts	2.957e-12
rs2233965	Sum eosinophil basophil counts	9.737e-10
rs2233965	Sum neutrophil eosinophil counts	4.833e-13
rs2233965	White blood cell count	4.59e-23
rs2233965	Rheumatoid arthritis	1.996e-09
rs2233965	Ankylosing spondylitis	1.413e-09
rs2233965	Intestinal malabsorption	6.826e-09
rs2233965	Peak expiratory flow	3.154e-08
rs2233965	Self-reported ankylosing spondylitis	2.787e-22
rs2233965	Self-reported hyperthyroidism or thyrotoxicosis	2.681e-11
rs2233965	Self-reported hypothyroidism or myxoedema	3.076e-08
rs2233965	Self-reported malabsorption or coeliac disease	3.47e-28
rs2233965	Self-reported multiple sclerosis	2.003e-08
rs2233965	Self-reported psoriasis	3.034e-13
rs2233965	Rheumatoid arthritis	3.9e-23
rs2233965	Rheumatoid arthritis	4.5e-11
rs2233965	Rheumatoid arthritis	1.996e-09
rs2233965	Behcet syndrome	1.234e-10
rs11152949	Crohns disease	3.778e-08
rs11152949	Inflammatory bowel disease	1.824e-08
rs13204742	Crohns disease	8.38e-15
rs13204742	Crohns disease	8e-15
rs13204742	Inflammatory bowel disease	5e-10
rs4151651	High light scatter percentage of red cells	1.357e-08
rs4151651	High light scatter reticulocyte count	9.99e-09
rs4151651	Reticulocyte fraction of red cells	1.722e-08
rs4151651	Inflammatory bowel disease	1.015e-22
rs4151651	Ulcerative colitis	3.89e-30
rs4151651	Ulcerative colitis	2.727e-30
rs4151651	Ankylosing spondylitis	4.222e-18
rs4151651	Self-reported ankylosing spondylitis	2.766e-37
rs4151651	Self-reported malabsorption or coeliac disease	4.805e-11
rs4151651	Self-reported ulcerative colitis	8.32e-17
rs4151651	Ulcerative colitis	4.148e-09
rs1847472	Eosinophil count	8.355e-26
rs1847472	Eosinophil percentage of granulocytes	7.51e-18
rs1847472	Eosinophil percentage of white cells	9.34e-19
rs1847472	Lymphocyte count	6.879e-10
rs1847472	Mean corpuscular volume	2.516e-08
rs1847472	Monocyte percentage of white cells	5.412e-11
rs1847472	Neutrophil percentage of granulocytes	1.09e-18
rs1847472	Sum eosinophil basophil counts	2.348e-27
rs1847472	Allergic disease	1.411e-12
rs1847472	Crohns disease	5.1e-09
rs1847472	Inflammatory bowel disease	1.57e-10
rs1847472	Crohns disease	5e-09
rs1847472	Crohns disease	1e-10
rs1847472	Crohns disease	6e-09
rs1847472	Inflammatory bowel disease	2e-10
rs1847472	Inflammatory bowel disease	7e-10
rs1847472	Inflammatory bowel disease	2e-09
rs1847472	Asthma	4.92e-24
rs1847472	Doctor diagnosed asthma	4.669e-08
rs1847472	Hayfever, allergic rhinitis or eczema	1.271e-12
rs1847472	Nasal polyp	9.279e-09
rs1847472	No blood clot, bronchitis, emphysema, asthma, rhinitis, eczema or allergy diagnosed by doctor	2.687e-18
rs1847472	Self-reported asthma	2.218e-26
rs1847472	Self-reported hypothyroidism or myxoedema	3.479e-17
rs1847472	Treatment with levothyroxine sodium	1.079e-13
rs1847472	Asthma	6.95e-12
rs1847472	Asthma	1.44e-11
rs6933404	Lymphocyte percentage of white cells	2.398e-08
rs6933404	Celiac disease	6.164e-13
rs6933404	Celiac disease	6.81e-12
rs6933404	Rheumatoid arthritis	4.695e-12
rs6933404	Rheumatoid arthritis	2.28e-11
rs6933404	Rheumatoid arthritis and celiac disease	1.78e-20
rs6933404	Inflammatory bowel disease	4.828e-08
rs6933404	Ulcerative colitis	2.22e-09
rs6933404	Ulcerative colitis	3.685e-11
rs6933404	Inflammatory bowel disease	6e-15
rs6933404	Primary biliary cirrhosis	1e-10
rs6933404	Self-reported malabsorption or coeliac disease	4.136e-10
rs6933404	Rheumatoid arthritis	1.1e-17
rs6933404	Rheumatoid arthritis	1e-17
rs6933404	Rheumatoid arthritis	4.695e-12
rs2179070	Inflammatory bowel disease	2.389e-08
rs2179070	Inflammatory bowel disease	9e-18
rs9457247	Crohns disease	9.226e-12
rs9457247	Inflammatory bowel disease	5.301e-09
rs9457247	Crohns disease	2e-18
rs9457247	Self-reported hypothyroidism or myxoedema	2.626e-19
rs9457247	Treatment with levothyroxine sodium	7.95e-14
rs9457247	Rheumatoid arthritis	2.5e-11
rs9457247	Rheumatoid arthritis	6.8e-09
rs7738430	Inflammatory bowel disease	1.488e-10
rs7738430	Ulcerative colitis	1.409e-12
rs17119	Inflammatory bowel disease	3.08e-11
rs17119	Inflammatory bowel disease	5.367e-09
rs17119	Crohns disease	2e-08
rs17119	Inflammatory bowel disease	3e-11
rs17119	Inflammatory bowel disease	2e-11
rs17119	Inflammatory bowel disease	9e-11
rs17119	Qualifications: college or university degree	1.266e-11
rs2328546	Inflammatory bowel disease	1e-13
rs3807039	Lymphocyte count	4.169e-09
rs3807039	White blood cell count	5.036e-10
rs3807039	Total cholesterol	8.187e-10
rs3807039	Rheumatoid arthritis	1.195e-32
rs3807039	Primary sclerosing cholangitis	8.046e-10
rs3807039	Hayfever, allergic rhinitis or eczema	1.973e-19
rs3807039	Intestinal malabsorption	2.647e-12
rs3807039	No blood clot, bronchitis, emphysema, asthma, rhinitis, eczema or allergy diagnosed by doctor	7.862e-15
rs3807039	Self-reported malabsorption or coeliac disease	5.765e-25
rs3807039	Self-reported polymyalgia rheumatica	3.567e-10
rs3807039	Sitting height	1.569e-12
rs3807039	Rheumatoid arthritis	4.1e-67
rs3807039	Rheumatoid arthritis	4.7e-60
rs3807039	Rheumatoid arthritis	1.195e-32
rs7773324	Crohns disease	1e-09
rs7773324	Inflammatory bowel disease	6e-09
rs1182188	Platelet count	2.253e-13
rs1182188	Plateletcrit	7.755e-12
rs1182188	Height SDS for males aged 12 years	4.931e-08
rs1182188	Height in females	5.55e-16
rs1182188	Height in males	6.83e-10
rs1182188	Height tails	1.7e-13
rs1182188	Height	2.362e-20
rs1182188	Height	4.021e-24
rs1182188	Height	4.1e-66
rs1182188	Height	1.2e-66
rs1182188	Height	1.7e-69
rs1182188	Hip circumference adjusted for BMI	1.8e-13
rs1182188	Height	8.3e-11
rs1182188	Height	2.8e-09
rs1182188	Height	2.362e-20
rs1182188	Height females	2.3e-08
rs1182188	Height	3e-09
rs1182188	Inflammatory bowel disease	1e-09
rs1182188	Ulcerative colitis	5e-15
rs1182188	Arm fat mass left	1.806e-13
rs1182188	Arm fat mass right	2.047e-12
rs1182188	Arm fat-free mass left	1.131e-24
rs1182188	Arm fat-free mass right	1.421e-27
rs1182188	Arm predicted mass left	2.687e-25
rs1182188	Arm predicted mass right	1.525e-28
rs1182188	Basal metabolic rate	3.732e-38
rs1182188	Birth weight	5.848e-12
rs1182188	Body fat percentage	2.404e-08
rs1182188	Comparative height size at age 10	6.29e-39
rs1182188	Forced expiratory volume in 1-second, predicted	5.16e-14
rs1182188	Forced vital capacity	3.529e-11
rs1182188	Forced vital capacity, best measure	1.047e-10
rs1182188	Height	1.941e-110
rs1182188	Hip circumference	1.448e-25
rs1182188	Leg fat mass left	7.584e-09
rs1182188	Leg fat mass right	6.609e-09
rs1182188	Leg fat-free mass left	7.16e-42
rs1182188	Leg fat-free mass right	6.522e-41
rs1182188	Leg predicted mass left	4.536e-41
rs1182188	Leg predicted mass right	1.047e-40
rs1182188	Sitting height	3.82e-79
rs1182188	Trunk fat mass	2.473e-25
rs1182188	Trunk fat percentage	1.146e-14
rs1182188	Trunk fat-free mass	2.424e-33
rs1182188	Trunk predicted mass	5.601e-33
rs1182188	Waist circumference	2.878e-11
rs1182188	Weight	7.122e-33
rs1182188	Whole body fat mass	1.46e-18
rs1182188	Whole body fat-free mass	6.694e-38
rs1182188	Whole body water mass	1.489e-36
rs1182188	Body height	3e-09
rs2538470	Crohns disease	1e-09
rs2538470	Inflammatory bowel disease	3e-11
rs4917129	Granulocyte percentage of myeloid white cells	7.565e-14
rs4917129	Monocyte count	1.721e-08
rs4917129	Monocyte percentage of white cells	5.311e-17
rs2395022	Inflammatory bowel disease	9e-15
rs12718244	Crohns disease	5e-11
rs12718244	Inflammatory bowel disease	3e-14
rs12718244	Ulcerative colitis	1e-08
rs2108225	Ulcerative colitis	8.71e-09
rs2108225	Ulcerative colitis	6.748e-09
rs740287	Inflammatory bowel disease	2.084e-11
rs740287	Ulcerative colitis	2.577e-13
rs7011507	Inflammatory bowel disease	2e-08
rs1551399	Red cell distribution width	7.365e-09
rs1551399	Crohns disease	1.915e-11
rs1551399	Inflammatory bowel disease	5.012e-09
rs7015630	Crohns disease	1.42e-08
rs7015630	Crohns disease	1e-08
rs7015630	Crohns disease	9e-10
rs7015630	Inflammatory bowel disease	3e-08
rs7848647	Crohns disease	4.43e-11
rs7848647	Crohns disease	1.9e-13
rs7848647	Crohns disease	7.514e-13
rs7848647	Inflammatory bowel disease	5.555e-14
rs7848647	Inflammatory bowel disease	3e-35
rs7848647	Primary biliary cholangitis	0
rs4743820	Inflammatory bowel disease	3.6e-09
rs4743820	Inflammatory bowel disease	4e-09
rs4743820	Inflammatory bowel disease	4e-09
rs4743820	Ulcerative colitis	4e-09
rs11793497	Granulocyte count	7.374e-12
rs11793497	Granulocyte percentage of myeloid white cells	8.178e-10
rs11793497	Myeloid white cell count	6.947e-11
rs11793497	Neutrophil count	3.268e-11
rs11793497	Sum basophil neutrophil counts	3.206e-11
rs11793497	Sum neutrophil eosinophil counts	8.114e-12
rs11793497	White blood cell count	4.718e-09
rs11793497	Crohns disease	1.792e-19
rs11793497	Inflammatory bowel disease	3.533e-25
rs11793497	Ulcerative colitis	6.35e-13
rs11793497	Height	6.424e-15
rs11793497	Sitting height	9.971e-09
rs34779708	Crohns disease	1.956e-09
rs34779708	Inflammatory bowel disease	3.208e-11
rs34779708	Crohns disease	4e-14
rs34779708	Inflammatory bowel disease	2e-25
rs34779708	Inflammatory bowel disease	6e-12
rs12722515	Inflammatory bowel disease	3.76e-10
rs12722515	Crohns disease	8e-13
rs12722515	Inflammatory bowel disease	4e-10
rs12722515	Inflammatory bowel disease	5e-12
rs12722515	Self-reported eczema or dermatitis	4.493e-08
rs2274351	Mean corpuscular hemoglobin	2.064e-09
rs2274351	Height	4.4e-13
rs2274351	Inflammatory bowel disease	7e-09
rs2274351	Comparative height size at age 10	1.838e-16
rs2274351	Hayfever, allergic rhinitis or eczema	2.922e-10
rs2274351	Height	4.855e-38
rs2274351	No blood clot, bronchitis, emphysema, asthma, rhinitis, eczema or allergy diagnosed by doctor	4.514e-10
rs2274351	Sitting height	1.441e-26
rs2274351	Trunk fat-free mass	1.893e-08
rs2274351	Trunk predicted mass	3.725e-08
rs10748781	Granulocyte percentage of myeloid white cells	4.332e-14
rs10748781	Monocyte count	6.107e-28
rs10748781	Monocyte percentage of white cells	9.692e-21
rs10748781	Crohns disease	3.715e-20
rs10748781	Inflammatory bowel disease	4.278e-24
rs10748781	Ulcerative colitis	1.89e-12
rs10748781	Hypothyroidism	1e-10
rs10748781	Inflammatory bowel disease	2e-63
rs10748781	Self-reported hypothyroidism or myxoedema	5.623e-11
rs10748781	Treatment with levothyroxine sodium	1.667e-08
rs2050392	Inflammatory bowel disease	2e-11
rs10761659	Eosinophil count	7.412e-14
rs10761659	Eosinophil percentage of granulocytes	1.052e-11
rs10761659	Eosinophil percentage of white cells	3.271e-11
rs10761659	Neutrophil percentage of granulocytes	1.354e-11
rs10761659	Sum eosinophil basophil counts	1.995e-14
rs10761659	Crohns disease	4.37e-22
rs10761659	Crohns disease	4.37e-22
rs10761659	Crohns disease combined control dataset	2.36e-08
rs10761659	Inflammatory bowel disease	6.37e-46
rs10761659	Irritible bowel syndrome	2.77e-10
rs10761659	Crohns disease	4.4e-22
rs10761659	Crohns disease	3.42e-19
rs10761659	Inflammatory bowel disease	4.072e-21
rs10761659	Crohns disease	4e-22
rs10761659	Crohns disease	1e-49
rs10761659	Crohns disease	8e-29
rs10761659	Inflammatory bowel disease	6e-46
rs10761659	Inflammatory bowel disease	5e-53
rs10761659	Inflammatory bowel disease	2e-36
rs10761659	Ulcerative colitis	2e-20
rs10761659	Ulcerative colitis	1e-15
rs7097656	Crohns disease	4e-18
rs7097656	Inflammatory bowel disease	1e-15
rs2688608	Inflammatory bowel disease	3e-10
rs2153283	Inflammatory bowel disease	2e-11
rs1250566	Crohns disease	1.553e-10
rs1250566	Inflammatory bowel disease	2.963e-09
rs1250566	Inflammatory bowel disease	5e-20
rs559928	Inflammatory bowel disease	4.19e-11
rs559928	Crohns disease	4e-10
rs559928	Inflammatory bowel disease	4e-11
rs559928	Inflammatory bowel disease	3e-13
rs648541	Ulcerative colitis	7.752e-09
rs11229555	Inflammatory bowel disease	5e-12
rs11229555	Ulcerative colitis	1e-08
rs11229555	Medication for cholesterol, blood pressure or diabetes: blood pressure medication	1.697e-08
rs11229555	Medication for cholesterol, blood pressure or diabetes: none of the above	4.288e-09
rs11229555	Morning or evening person	6.156e-09
rs11229555	Vascular or heart problems diagnosed by doctor: none of the above	1.125e-08
rs1535	Eosinophil count	8.313e-10
rs1535	Granulocyte count	2.537e-12
rs1535	Granulocyte percentage of myeloid white cells	1.799e-16
rs1535	Hematocrit	5.376e-11
rs1535	Hemoglobin concentration	1.376e-13
rs1535	Mean corpuscular volume	2.127e-10
rs1535	Mean platelet volume	1.793e-23
rs1535	Monocyte percentage of white cells	3.149e-14
rs1535	Myeloid white cell count	2.637e-10
rs1535	Neutrophil count	1.435e-10
rs1535	Platelet count	5.72e-22
rs1535	Plateletcrit	8.254e-09
rs1535	Red blood cell count	2.988e-20
rs1535	Red cell distribution width	1.182e-40
rs1535	Reticulocyte count	5.353e-09
rs1535	Sum basophil neutrophil counts	1.074e-10
rs1535	Sum eosinophil basophil counts	9.667e-09
rs1535	Sum neutrophil eosinophil counts	2.949e-12
rs1535	White blood cell count	1.133e-09
rs1535	ALA 18:3n3	2.998e-63
rs1535	Adrenic acid 22:4n6	1.02e-137
rs1535	Arachidonic acid 20:4n6	9.48e-958
rs1535	Cis trans-18:2	4.624e-14
rs1535	DPA 22:5n3	2.55e-152
rs1535	Dihomo-gamma-linolenic acid	2.01e-152
rs1535	EPA 20:5n3	6.457e-55
rs1535	Gamma-linolenic acid 18:3n6	3.359e-71
rs1535	Linoleic acid 18:2n6	4.47e-272
rs1535	Oleic acid 18:1n9	5.63e-31
rs1535	Palmitoleic acid 16:1n7	5.798e-12
rs1535	Stearic acid 18:0	5.043e-19
rs1535	Height	1e-08
rs1535	Height	1.2e-10
rs1535	High density lipoprotein	5.74e-27
rs1535	High density lipoprotein	1.446e-21
rs1535	Low density lipoprotein	7.774e-41
rs1535	Low density lipoprotein	1.956e-21
rs1535	Total cholesterol	8.624e-39
rs1535	Total cholesterol	4.205e-22
rs1535	Triglycerides	5.488e-40
rs1535	Triglycerides	5.007e-23
rs1535	Fasting blood glucose	2.454e-08
rs1535	HDL cholesterol	4.66e-09
rs1535	HDL cholesterol	1.446e-21
rs1535	HDL cholesterol	5.29e-09
rs1535	HDL cholesterol	1.76e-15
rs1535	HDL cholesterol mean size lipoprotein fraction concentration	3.5e-12
rs1535	HDL cholesterol mean size lipoprotein fraction concentration in fasting sample	1e-08
rs1535	LDL cholesterol	1.956e-21
rs1535	LDL cholesterol	2.13e-10
rs1535	LDL cholesterol large lipoprotein fraction concentration	1e-09
rs1535	LDL cholesterol large lipoprotein fraction concentration in fasting sample	4.35e-08
rs1535	Plasma alpha linolenic acid levels	3e-63
rs1535	Plasma docosapentaenoic acid levels	2.55e-152
rs1535	Plasma eicosapentaenoic acid levels	6.46e-55
rs1535	Plasma oleic acid	5.63e-31
rs1535	Plasma palmitoleic acid	5.8e-12
rs1535	Plasma stearic acid	5.04e-19
rs1535	RR interval	2.65e-09
rs1535	Total cholesterol	4e-22
rs1535	Total cholesterol	1.77e-10
rs1535	Triglycerides	5e-23
rs1535	Triglycerides	1.69e-15
rs1535	Heart rate	2.195e-08
rs1535	Fasting glucose	1.01e-17
rs1535	Fasting glucose	2.454e-08
rs1535	Glycerophospholipid levels	8e-18
rs1535	Glycerophospholipid levels	8e-48
rs1535	Inflammatory bowel disease	3e-09
rs1535	LDL cholesterol levels	5e-45
rs1535	Phospholipid levels plasma	3e-152
rs1535	Phospholipid levels plasma	3e-63
rs1535	Total cholesterol levels	1e-43
rs1535	Trans fatty acid levels	5e-14
rs1535	Asthma	8.301e-10
rs1535	Height	2.251e-12
rs1535	Nap during day	8.246e-11
rs1535	Pulse rate	3.256e-37
rs1535	Pulse rate	1.576e-12
rs1535	Self-reported asthma	7.897e-11
rs1535	Phospholipids	3e-152
rs1535	Phospholipids	3e-63
rs11230563	Inflammatory bowel disease	9.03e-13
rs11230563	Crohns disease	4e-11
rs11230563	Inflammatory bowel disease	9e-13
rs11230563	Inflammatory bowel disease	2e-14
rs11230563	Ulcerative colitis	2e-08
rs11236797	Eosinophil count	6.648e-38
rs11236797	Eosinophil percentage of granulocytes	1.935e-35
rs11236797	Eosinophil percentage of white cells	2.057e-38
rs11236797	Neutrophil percentage of granulocytes	3.759e-33
rs11236797	Sum eosinophil basophil counts	5.312e-35
rs11236797	Atopic dermatitis	5e-13
rs11236797	Allergic disease	1.91e-50
rs11236797	Crohns disease	4.854e-15
rs11236797	Inflammatory bowel disease	4.75e-20
rs11236797	Ulcerative colitis	1.042e-10
rs11236797	Crohns disease	9e-28
rs11236797	Inflammatory bowel disease	9e-52
rs11236797	Inflammatory bowel disease	7e-33
rs11236797	Ulcerative colitis	5e-15
rs11236797	Asthma	7.199e-50
rs11236797	Doctor diagnosed asthma	7.293e-11
rs11236797	Doctor diagnosed hayfever or allergic rhinitis	2.03e-17
rs11236797	Hayfever, allergic rhinitis or eczema	1.56e-58
rs11236797	No blood clot, bronchitis, emphysema, asthma, rhinitis, eczema or allergy diagnosed by doctor	7.476e-71
rs11236797	Number of self-reported non-cancer illnesses	9.966e-14
rs11236797	Self-reported asthma	9.561e-50
rs11236797	Self-reported eczema or dermatitis	1.167e-12
rs11236797	Self-reported hayfever or allergic rhinitis	6.23e-21
rs11236797	Treatment with ventolin 100micrograms inhaler	1.023e-13
rs11236797	Wheeze or whistling in the chest in last year	2.731e-14
rs12318183	Inflammatory bowel disease	9.12e-15
rs12318183	Ulcerative colitis	4.217e-18
rs12318183	Inflammatory bowel disease	2e-27
rs1388585	Crohns disease	1.808e-12
rs1388585	Inflammatory bowel disease	1.486e-13
rs1388585	Inflammatory bowel disease	7e-22
rs1388585	Cause of death: urinary organ, unspecified	1.168e-08
rs9557207	Sum eosinophil basophil counts	2.911e-08
rs9557207	Inflammatory bowel disease	4e-13
rs6561151	Crohns disease	1.746e-08
rs6561151	Crohns disease	5e-25
rs941823	Inflammatory bowel disease	2.07e-14
rs941823	Ulcerative colitis	3.82e-12
rs941823	Inflammatory bowel disease	2e-14
rs941823	Inflammatory bowel disease	6e-13
rs941823	Ulcerative colitis	4e-12
rs941823	Ulcerative colitis	1e-13
rs941823	Colitis ulcerative	4e-12
rs12585310	Ulcerative colitis	2.8e-08
rs12585310	Inflammatory bowel disease	5e-11
rs10142466	Inflammatory bowel disease	1e-08
rs1569328	Crohns disease	6e-11
rs1569328	Inflammatory bowel disease	3e-09
rs55808324	Inflammatory bowel disease	5e-17
rs17293632	Eosinophil count	8.475e-10
rs17293632	Eosinophil percentage of granulocytes	5.452e-09
rs17293632	Eosinophil percentage of white cells	4.247e-10
rs17293632	Sum eosinophil basophil counts	3.692e-09
rs17293632	Coronary artery disease	5.72e-09
rs17293632	Allergic disease	9.782e-27
rs17293632	Crohns disease	2.7e-19
rs17293632	Crohns disease	1.41e-13
rs17293632	Inflammatory bowel disease	5.97e-16
rs17293632	Crohns disease	1.4e-13
rs17293632	Crohns disease	1.083e-12
rs17293632	Inflammatory bowel disease	5.707e-14
rs17293632	Asthma	9e-16
rs17293632	Crohns disease	3e-19
rs17293632	Crohns disease	4e-20
rs17293632	Crohns disease	2e-19
rs17293632	Inflammatory bowel disease	6e-16
rs17293632	Inflammatory bowel disease	3e-20
rs17293632	Inflammatory bowel disease	3e-21
rs17293632	Ulcerative colitis	2e-08
rs17293632	Asthma	2.614e-37
rs17293632	Doctor diagnosed asthma	2.595e-10
rs17293632	Hayfever, allergic rhinitis or eczema	2.636e-21
rs17293632	No blood clot, bronchitis, emphysema, asthma, rhinitis, eczema or allergy diagnosed by doctor	9.215e-35
rs17293632	Self-reported asthma	8.45e-37
rs17293632	Self-reported hayfever or allergic rhinitis	4.1e-11
rs17293632	Treatment with ventolin 100micrograms inhaler	4.633e-11
rs17293632	Wheeze or whistling in the chest in last year	8.845e-15
rs17293632	Coronary artery disease	1.25e-09
rs17293632	Asthma	8.81e-16
rs17293632	Asthma	1.9e-15
rs17293632	Coronary artery disease	6.3e-10
rs17293632	Coronary artery disease	7.692e-17
rs17651741	Self-reported hypothyroidism or myxoedema	1.088e-10
rs17651741	Treatment with levothyroxine sodium	1.098e-11
rs17651741	Rheumatoid arthritis	1.3e-08
rs17651741	Rheumatoid arthritis	3.3e-08
rs7404095	Inflammatory bowel disease	9.68e-10
rs7404095	Inflammatory bowel disease	1e-09
rs7404095	Inflammatory bowel disease	3e-08
rs7404095	Ulcerative colitis	2e-08
rs1990623	Crohns disease	1.8e-10
rs1990623	Crohns disease	1.578e-10
rs8055876	Eosinophil count	2.326e-08
rs8055876	Eosinophil percentage of granulocytes	3.859e-08
rs8055876	Neutrophil percentage of granulocytes	4.456e-08
rs8055876	Sum eosinophil basophil counts	1.971e-08
rs11117431	Eosinophil count	4.157e-09
rs11117431	Eosinophil percentage of granulocytes	6.159e-13
rs11117431	Eosinophil percentage of white cells	9.828e-10
rs11117431	Granulocyte percentage of myeloid white cells	2.88e-119
rs11117431	Monocyte count	2.88e-116
rs11117431	Monocyte percentage of white cells	2.09e-144
rs11117431	Neutrophil percentage of granulocytes	2.345e-13
rs11117431	Neutrophil percentage of white cells	1.182e-20
rs11117431	Sum eosinophil basophil counts	2.989e-09
rs11117431	Mouth or teeth dental problems: mouth ulcers	1.967e-15
rs367569	Reticulocyte count	1.532e-08
rs367569	Psoriasis	4.9e-08
rs11641184	Crohns disease	3e-10
rs11641184	Inflammatory bowel disease	1e-14
rs11641184	Ulcerative colitis	4e-10
rs7194886	Irritible bowel syndrome	2.23e-12
rs7194886	Leprosy	9.28e-33
rs7194886	Crohns disease	4.2e-32
rs7194886	Crohns disease	3.68e-25
rs7194886	Inflammatory bowel disease	4.204e-13
rs62037363	Body mass index	2.033e-09
rs62037363	Mean corpuscular volume	7.916e-11
rs62037363	Red blood cell count	3.37e-10
rs62037363	Crohns disease	1.531e-09
rs62037363	Inflammatory bowel disease	1.317e-09
rs62037363	Inflammatory bowel disease	6e-22
rs62037363	Arm fat mass left	3.373e-37
rs62037363	Arm fat mass right	2.242e-37
rs62037363	Arm fat percentage left	3.974e-39
rs62037363	Arm fat percentage right	9.697e-39
rs62037363	Arm fat-free mass left	5.101e-10
rs62037363	Arm fat-free mass right	2.266e-08
rs62037363	Arm predicted mass left	1.129e-09
rs62037363	Arm predicted mass right	2.816e-08
rs62037363	Basal metabolic rate	4.727e-19
rs62037363	Body fat percentage	3.766e-35
rs62037363	Body mass index	4.206e-27
rs62037363	Comparative body size at age 10	9.067e-17
rs62037363	Comparative height size at age 10	1.701e-12
rs62037363	Fluid intelligence score	1.47e-10
rs62037363	Hip circumference	3.292e-39
rs62037363	Impedance of leg left	1.149e-08
rs62037363	Impedance of leg right	6.906e-09
rs62037363	Leg fat mass left	3.591e-28
rs62037363	Leg fat mass right	2.493e-27
rs62037363	Leg fat percentage left	6.381e-19
rs62037363	Leg fat percentage right	1.406e-17
rs62037363	Leg fat-free mass left	1.64e-25
rs62037363	Leg fat-free mass right	3.863e-24
rs62037363	Leg predicted mass left	5.453e-26
rs62037363	Leg predicted mass right	4.33e-24
rs62037363	Qualifications: college or university degree	1.923e-12
rs62037363	Qualifications: none	1.914e-08
rs62037363	Trunk fat mass	7.676e-42
rs62037363	Trunk fat percentage	2.268e-40
rs62037363	Types of physical activity in last 4 weeks: light diy	8.684e-13
rs62037363	Waist circumference	1.505e-33
rs62037363	Weight	6.258e-35
rs62037363	Whole body fat mass	4.486e-38
rs62037363	Whole body fat-free mass	1.919e-13
rs62037363	Whole body water mass	6.858e-13
rs62037363	Years of educational attainment	4.365e-08
rs4643314	Crohns disease	2.3e-12
rs4643314	Crohns disease	7.704e-11
rs4643314	Inflammatory bowel disease	1.545e-08
rs9889296	Crohns disease	1.165e-10
rs9889296	Inflammatory bowel disease	3.153e-08
rs9889296	Inflammatory bowel disease	1e-20
rs4795397	Basophil count	5.28e-14
rs4795397	Eosinophil percentage of granulocytes	4.858e-23
rs4795397	Eosinophil percentage of white cells	3.576e-17
rs4795397	Granulocyte count	3.759e-73
rs4795397	Granulocyte percentage of myeloid white cells	3.496e-37
rs4795397	Lymphocyte count	2.641e-20
rs4795397	Lymphocyte percentage of white cells	7.213e-10
rs4795397	Monocyte percentage of white cells	5.614e-32
rs4795397	Myeloid white cell count	1.141e-68
rs4795397	Neutrophil count	6.998e-75
rs4795397	Neutrophil percentage of granulocytes	7.653e-20
rs4795397	Neutrophil percentage of white cells	3.773e-23
rs4795397	Sum basophil neutrophil counts	3.145e-76
rs4795397	Sum neutrophil eosinophil counts	4.952e-72
rs4795397	White blood cell count	2.568e-75
rs4795397	Allergic disease	1.893e-15
rs4795397	High density lipoprotein	1.03e-09
rs4795397	Primary biliary cirrhosis	2.75e-11
rs4795397	Crohns disease	2.608e-09
rs4795397	Inflammatory bowel disease	1.361e-17
rs4795397	Ulcerative colitis	1.381e-11
rs4795397	Asthma	4e-12
rs4795397	Inflammatory bowel disease	8e-44
rs4795397	Asthma	1.429e-43
rs4795397	Doctor diagnosed asthma	1.698e-14
rs4795397	Hayfever, allergic rhinitis or eczema	3.241e-09
rs4795397	No blood clot, bronchitis, emphysema, asthma, rhinitis, eczema or allergy diagnosed by doctor	5.329e-23
rs4795397	Self-reported asthma	8.821e-46
rs4795397	Self-reported bronchitis	4.899e-09
rs4795397	Treatment with ventolin 100micrograms inhaler	1.311e-12
rs4795397	Wheeze or whistling in the chest in last year	4.174e-10
rs4795397	Rheumatoid arthritis	1.8e-08
rs4795397	Rheumatoid arthritis	8.6e-12
rs4795397	Asthma	2.15e-27
rs4795397	Asthma	7.99e-29
rs17780256	Inflammatory bowel disease	3e-11
rs17780256	Inflammatory bowel disease	4e-11
rs17780256	Ulcerative colitis	6e-13
rs17780256	Ulcerative colitis	4e-10
rs1292053	Basophil count	4.806e-09
rs1292053	Granulocyte count	1.887e-13
rs1292053	Hematocrit	1.288e-08
rs1292053	Hemoglobin concentration	7.852e-09
rs1292053	Lymphocyte count	4.393e-08
rs1292053	Monocyte count	5.342e-25
rs1292053	Myeloid white cell count	2.133e-16
rs1292053	Neutrophil count	3.49e-13
rs1292053	Platelet distribution width	6.938e-37
rs1292053	Red cell distribution width	8.411e-15
rs1292053	Sum basophil neutrophil counts	2.309e-13
rs1292053	Sum neutrophil eosinophil counts	2.926e-13
rs1292053	White blood cell count	4.051e-19
rs1292053	Inflammatory bowel disease	8.85e-13
rs1292053	Crohns disease	2e-14
rs1292053	Inflammatory bowel disease	9e-13
rs1292053	Inflammatory bowel disease	1e-12
rs2945412	Granulocyte percentage of myeloid white cells	8.751e-09
rs2945412	Monocyte count	1.935e-10
rs2945412	Monocyte percentage of white cells	6.126e-11
rs2945412	Crohns disease	8.68e-17
rs2945412	Crohns disease	9e-17
rs2945412	Crohns disease	5e-20
rs2945412	Inflammatory bowel disease	3e-08
rs744166	Height	2.3e-08
rs744166	Crohns disease	3.41e-12
rs744166	Crohns disease	7e-12
rs744166	Multiple sclerosis	2.75e-10
rs744166	Psoriasis and Crohns disease combined	5.48e-11
rs744166	Selective immunoglobulin A deficiency IgAD	6.8e-12
rs744166	Crohns disease	2.923e-08
rs744166	Inflammatory bowel disease	2.157e-12
rs744166	Crohns disease	7e-12
rs744166	Inflammatory bowel disease	1e-22
rs744166	Multiple sclerosis	3e-10
rs744166	Crohn disease	7e-12
rs744166	Multiple sclerosis	3e-10
rs3853824	Crohns disease	1e-10
rs3853824	Inflammatory bowel disease	8e-10
rs2847278	Crohns disease	4.817e-13
rs2847278	Inflammatory bowel disease	3.591e-11
rs2847278	Inflammatory bowel disease	8e-28
rs2847278	Rheumatoid arthritis	1.5e-10
rs7240004	Inflammatory bowel disease	1.31e-09
rs7240004	Inflammatory bowel disease	1e-09
rs7240004	Inflammatory bowel disease	1e-10
rs7240004	Inflammatory bowel disease	4e-08
rs7240004	Ulcerative colitis	3e-10
rs67643815	Mean platelet volume	3.805e-68
rs67643815	Platelet distribution width	7.453e-33
rs67643815	Plateletcrit	1.137e-11
rs7236492	Mean platelet volume	4.924e-09
rs7236492	Height	2.5e-09
rs7236492	Crohns disease	9e-09
rs7236492	Inflammatory bowel disease	1e-08
rs7236492	Heel bone mineral density	3.665e-08
rs7236492	Height	1.171e-08
rs4802307	Basophil percentage of white cells	1.14e-08
rs4802307	Crohns disease	2e-10
rs4802307	Crohns disease	2e-10
rs4802307	Crohns disease	9e-12
rs4802307	Inflammatory bowel disease	2e-08
rs4802307	Mouth or teeth dental problems: mouth ulcers	3.01e-15
rs12720356	Lymphocyte count	1.665e-09
rs12720356	Crohns disease	1.4e-12
rs12720356	Crohns disease	9.2e-10
rs12720356	Psoriasis	4.04e-11
rs12720356	Crohns disease	9.2e-10
rs12720356	Inflammatory bowel disease	6.517e-11
rs12720356	Crohns disease	1e-12
rs12720356	Crohns disease	3e-11
rs12720356	Inflammatory bowel disease	4e-16
rs12720356	Psoriasis	4e-11
rs12720356	Ulcerative colitis	2e-11
rs12720356	Arm fat-free mass left	4.18e-08
rs12720356	Basal metabolic rate	3.301e-08
rs12720356	Whole body fat-free mass	4.687e-08
rs12720356	Psoriasis	4e-11
rs35164067	Lymphocyte count	6.864e-12
rs35164067	Lymphocyte percentage of white cells	9.518e-09
rs35164067	Crohns disease	1.678e-08
rs35164067	Inflammatory bowel disease	3e-20
rs17694108	Basophil count	4.675e-15
rs17694108	Basophil percentage of granulocytes	1.096e-12
rs17694108	Basophil percentage of white cells	1.376e-15
rs17694108	Inflammatory bowel disease	5.85e-15
rs17694108	Crohns disease	3e-09
rs17694108	Crohns disease	1e-09
rs17694108	Inflammatory bowel disease	6e-15
rs17694108	Inflammatory bowel disease	1e-14
rs17694108	Inflammatory bowel disease	1e-12
rs17694108	Ulcerative colitis	6e-12
rs17694108	Ulcerative colitis	1e-08
rs752508	High light scatter percentage of red cells	7.639e-20
rs752508	High light scatter reticulocyte count	1.305e-18
rs752508	Immature fraction of reticulocytes	1.959e-15
rs752508	Reticulocyte count	2.627e-13
rs752508	Reticulocyte fraction of red cells	1.229e-15
rs752508	Heel bone mineral density	2.301e-20
rs752508	Heel bone mineral density left	1.129e-13
rs752508	Heel bone mineral density right	1.285e-10
rs752508	Sitting height	1.149e-09
rs2024092	Crohns disease	1.18e-09
rs2024092	Crohns disease	8.26e-22
rs2024092	Irritible bowel syndrome	1.3e-08
rs2024092	Crohns disease	1.7e-11
rs2024092	Crohns disease	2.258e-11
rs2024092	Inflammatory bowel disease	2.688e-11
rs2024092	Crohns disease	8e-22
rs2024092	Crohns disease	7e-25
rs2024092	Crohns disease	1e-20
rs2024092	Inflammatory bowel disease	1e-18
rs2024092	Inflammatory bowel disease	5e-17
rs516246	Mean platelet volume	8.45e-11
rs516246	Low density lipoprotein	1.33e-13
rs516246	Total cholesterol	9.133e-17
rs516246	Total cholesterol	3.385e-10
rs516246	Alkaline phosphatase ALP in plasma	1.3e-14
rs516246	Crohns disease	1e-15
rs516246	Gamma glutamyl transferase	7.6e-10
rs516246	Total cholesterol	3.385e-10
rs516246	Crohns disease	2.1e-09
rs516246	Crohns disease	1.206e-08
rs516246	Crohns disease	1e-15
rs516246	Crohns disease	1e-20
rs516246	Crohns disease	4e-11
rs516246	Inflammatory bowel disease	1e-13
rs516246	Liver enzyme levels gamma glutamyl transferase	8e-10
rs516246	Bring up phlegm or sputum/mucus on most days	3.937e-08
rs516246	Cholelithiasis	5.396e-10
rs516246	Comparative height size at age 10	2.483e-10
rs516246	Self-reported high cholesterol	5.716e-15
rs516246	Self-reported hypertension	1.747e-08
rs516246	Sodium in urine	3.137e-08
rs516246	Alkaline phosphatase	2.463e-14
rs516246	Gamma glutamyltransferase	8e-10
rs259964	Lymphocyte count	7.733e-10
rs259964	Inflammatory bowel disease	1.01e-12
rs259964	Crohns disease	2e-09
rs259964	Inflammatory bowel disease	1e-12
rs259964	Inflammatory bowel disease	7e-12
rs259964	Inflammatory bowel disease	3e-09
rs6058869	Lymphocyte percentage of white cells	1.988e-08
rs6058869	Inflammatory bowel disease	3e-08
rs6058869	Comparative height size at age 10	2.075e-08
rs2143606	Granulocyte percentage of myeloid white cells	2.34e-20
rs2143606	Lymphocyte percentage of white cells	2.262e-10
rs2143606	Monocyte count	5.388e-09
rs2143606	Monocyte percentage of white cells	3.595e-15
rs2143606	Neutrophil percentage of white cells	6.351e-13
rs2143606	Granulocyte percentage of myeloid white cells	2e-20
rs6074022	Rheumatoid arthritis	1.13e-08
rs6074022	Crohns disease	3e-12
rs6074022	Inflammatory bowel disease	8e-11
rs6074022	Rheumatoid arthritis	3.5e-13
rs6074022	Rheumatoid arthritis	5.6e-14
rs6074022	Rheumatoid arthritis	1.13e-08
rs913678	Granulocyte percentage of myeloid white cells	1.51e-37
rs913678	Monocyte count	1.867e-36
rs913678	Monocyte percentage of white cells	2.566e-47
rs913678	Inflammatory bowel disease	4.59e-08
rs913678	Granulocyte percentage of myeloid white cells	2e-37
rs913678	Inflammatory bowel disease	5e-08
rs913678	Inflammatory bowel disease	5e-11
rs913678	Monocyte count	2e-36
rs913678	Monocyte percentage of white cells	3e-47
rs913678	Ulcerative colitis	1e-08
rs913678	Mouth or teeth dental problems: mouth ulcers	5.678e-14
rs8127691	Crohns disease	1.599e-13
rs8127691	Inflammatory bowel disease	2.871e-17
rs8127691	Ulcerative colitis	3.967e-10
rs8127691	Inflammatory bowel disease	9e-30
rs2284553	Crohns disease	2.14e-16
rs2284553	Crohns disease	2e-16
rs2284553	Crohns disease	6e-17
rs2284553	Crohns disease	1e-14
rs2284553	Inflammatory bowel disease	5e-09
rs2284553	Inflammatory bowel disease	7e-09
rs1297258	Lymphocyte count	3.311e-10
rs1297258	Crohns disease	3.155e-10
rs1297258	Inflammatory bowel disease	1.371e-11
rs1297258	Inflammatory bowel disease	5e-30
rs2836883	Granulocyte count	1.08e-08
rs2836883	Granulocyte percentage of myeloid white cells	6.444e-09
rs2836883	Hemoglobin concentration	2.432e-09
rs2836883	Neutrophil count	1.779e-09
rs2836883	Sum basophil neutrophil counts	1.823e-09
rs2836883	Sum neutrophil eosinophil counts	1.201e-08
rs2836883	Primary sclerosing cholangitis	3.19e-17
rs2836883	Inflammatory bowel disease	1.722e-22
rs2836883	Ulcerative colitis	7.559e-21
rs2836883	Primary sclerosing cholangitis	5.395e-14
rs2836883	Inflammatory bowel disease	3e-48
rs2836883	Primary sclerosing cholangitis	4e-13
rs2836883	Self-reported ulcerative colitis	4.714e-11
rs2836883	Ulcerative colitis	1.71e-11
rs1003342	Lymphocyte count	3.589e-21
rs1003342	Lymphocyte percentage of white cells	2.476e-13
rs1003342	Neutrophil percentage of white cells	1.817e-09
rs1003342	Inflammatory bowel disease	1.671e-08
rs1003342	Inflammatory bowel disease	3e-15
rs1003342	Arm fat-free mass left	1.593e-09
rs1003342	Arm fat-free mass right	2.324e-09
rs1003342	Arm predicted mass left	4.339e-09
rs1003342	Arm predicted mass right	2.286e-09
rs1003342	Basal metabolic rate	1.672e-09
rs1003342	Comparative height size at age 10	7.61e-11
rs1003342	Forced vital capacity	5.352e-13
rs1003342	Forced vital capacity, best measure	4.006e-10
rs1003342	Height	5.541e-14
rs1003342	Leg fat-free mass left	9.778e-09
rs1003342	Leg fat-free mass right	5.463e-10
rs1003342	Leg predicted mass left	9.148e-09
rs1003342	Leg predicted mass right	4.759e-10
rs1003342	Self-reported hypothyroidism or myxoedema	1.068e-10
rs1003342	Sitting height	1.692e-08
rs1003342	Treatment with levothyroxine sodium	5.146e-10
rs1003342	Trunk fat-free mass	7.711e-10
rs1003342	Trunk predicted mass	8.202e-10
rs1003342	Whole body fat-free mass	5.91e-10
rs1003342	Whole body water mass	4.697e-10
rs2143178	Crohns disease	4.944e-10
rs2143178	Inflammatory bowel disease	2.214e-12
rs2143178	Inflammatory bowel disease	5e-38
rs2283789	High light scatter percentage of red cells	1.497e-15
rs2283789	High light scatter reticulocyte count	5.895e-14
rs2283789	Immature fraction of reticulocytes	3.643e-08
rs2283789	Lymphocyte count	1.867e-22
rs2283789	Lymphocyte percentage of white cells	2.062e-13
rs2283789	Mean corpuscular hemoglobin	1.942e-16
rs2283789	Mean corpuscular hemoglobin concentration	3.732e-10
rs2283789	Mean corpuscular volume	6.024e-37
rs2283789	Neutrophil percentage of white cells	2.407e-09
rs2283789	Red cell distribution width	5.889e-10
rs2283789	Reticulocyte count	3.816e-12
rs2283789	Reticulocyte fraction of red cells	6.028e-15
rs2283789	Crohns disease	3.2e-09
rs2283789	Inflammatory bowel disease	2.176e-10
rs2283789	Hayfever, allergic rhinitis or eczema	5.282e-09
rs2283789	Sitting height	1.98e-15
rs2108225	Ulcerative colitis	8.71e-09
rs2108225	Ulcerative colitis	6.748e-09
rs740287	Inflammatory bowel disease	2.084e-11
rs740287	Ulcerative colitis	2.577e-13
rs7011507	Inflammatory bowel disease	2e-08
rs1551399	Red cell distribution width	7.365e-09
rs1551399	Crohns disease	1.915e-11
rs1551399	Inflammatory bowel disease	5.012e-09
rs7015630	Crohns disease	1.42e-08
rs7015630	Crohns disease	1e-08
rs7015630	Crohns disease	9e-10
rs7015630	Inflammatory bowel disease	3e-08
rs7848647	Crohns disease	4.43e-11
rs7848647	Crohns disease	1.9e-13
rs7848647	Crohns disease	7.514e-13
rs7848647	Inflammatory bowel disease	5.555e-14
rs7848647	Inflammatory bowel disease	3e-35
rs7848647	Primary biliary cholangitis	0
rs4743820	Inflammatory bowel disease	3.6e-09
rs4743820	Inflammatory bowel disease	4e-09
rs4743820	Inflammatory bowel disease	4e-09
rs4743820	Ulcerative colitis	4e-09
rs11793497	Granulocyte count	7.374e-12
rs11793497	Granulocyte percentage of myeloid white cells	8.178e-10
rs11793497	Myeloid white cell count	6.947e-11
rs11793497	Neutrophil count	3.268e-11
rs11793497	Sum basophil neutrophil counts	3.206e-11
rs11793497	Sum neutrophil eosinophil counts	8.114e-12
rs11793497	White blood cell count	4.718e-09
rs11793497	Crohns disease	1.792e-19
rs11793497	Inflammatory bowel disease	3.533e-25
rs11793497	Ulcerative colitis	6.35e-13
rs11793497	Height	6.424e-15
rs11793497	Sitting height	9.971e-09
rs34779708	Crohns disease	1.956e-09
rs34779708	Inflammatory bowel disease	3.208e-11
rs34779708	Crohns disease	4e-14
rs34779708	Inflammatory bowel disease	2e-25
rs34779708	Inflammatory bowel disease	6e-12
rs12722515	Inflammatory bowel disease	3.76e-10
rs12722515	Crohns disease	8e-13
rs12722515	Inflammatory bowel disease	4e-10
rs12722515	Inflammatory bowel disease	5e-12
rs12722515	Self-reported eczema or dermatitis	4.493e-08
rs2274351	Mean corpuscular hemoglobin	2.064e-09
rs2274351	Height	4.4e-13
rs2274351	Inflammatory bowel disease	7e-09
rs2274351	Comparative height size at age 10	1.838e-16
rs2274351	Hayfever, allergic rhinitis or eczema	2.922e-10
rs2274351	Height	4.855e-38
rs2274351	No blood clot, bronchitis, emphysema, asthma, rhinitis, eczema or allergy diagnosed by doctor	4.514e-10
rs2274351	Sitting height	1.441e-26
rs2274351	Trunk fat-free mass	1.893e-08
rs2274351	Trunk predicted mass	3.725e-08
rs10748781	Granulocyte percentage of myeloid white cells	4.332e-14
rs10748781	Monocyte count	6.107e-28
rs10748781	Monocyte percentage of white cells	9.692e-21
rs10748781	Crohns disease	3.715e-20
rs10748781	Inflammatory bowel disease	4.278e-24
rs10748781	Ulcerative colitis	1.89e-12
rs10748781	Hypothyroidism	1e-10
rs10748781	Inflammatory bowel disease	2e-63
rs10748781	Self-reported hypothyroidism or myxoedema	5.623e-11
rs10748781	Treatment with levothyroxine sodium	1.667e-08
rs2050392	Inflammatory bowel disease	2e-11
rs10761659	Eosinophil count	7.412e-14
rs10761659	Eosinophil percentage of granulocytes	1.052e-11
rs10761659	Eosinophil percentage of white cells	3.271e-11
rs10761659	Neutrophil percentage of granulocytes	1.354e-11
rs10761659	Sum eosinophil basophil counts	1.995e-14
rs10761659	Crohns disease	4.37e-22
rs10761659	Crohns disease	4.37e-22
rs10761659	Crohns disease combined control dataset	2.36e-08
rs10761659	Inflammatory bowel disease	6.37e-46
rs10761659	Irritible bowel syndrome	2.77e-10
rs10761659	Crohns disease	4.4e-22
rs10761659	Crohns disease	3.42e-19
rs10761659	Inflammatory bowel disease	4.072e-21
rs10761659	Crohns disease	4e-22
rs10761659	Crohns disease	1e-49
rs10761659	Crohns disease	8e-29
rs10761659	Inflammatory bowel disease	6e-46
rs10761659	Inflammatory bowel disease	5e-53
rs10761659	Inflammatory bowel disease	2e-36
rs10761659	Ulcerative colitis	2e-20
rs10761659	Ulcerative colitis	1e-15
rs7097656	Crohns disease	4e-18
rs7097656	Inflammatory bowel disease	1e-15
rs2688608	Inflammatory bowel disease	3e-10
rs2153283	Inflammatory bowel disease	2e-11
rs1250566	Crohns disease	1.553e-10
rs1250566	Inflammatory bowel disease	2.963e-09
rs1250566	Inflammatory bowel disease	5e-20
rs559928	Inflammatory bowel disease	4.19e-11
rs559928	Crohns disease	4e-10
rs559928	Inflammatory bowel disease	4e-11
rs559928	Inflammatory bowel disease	3e-13
rs648541	Ulcerative colitis	7.752e-09
rs11229555	Inflammatory bowel disease	5e-12
rs11229555	Ulcerative colitis	1e-08
rs11229555	Medication for cholesterol, blood pressure or diabetes: blood pressure medication	1.697e-08
rs11229555	Medication for cholesterol, blood pressure or diabetes: none of the above	4.288e-09
rs11229555	Morning or evening person	6.156e-09
rs11229555	Vascular or heart problems diagnosed by doctor: none of the above	1.125e-08
rs1535	Eosinophil count	8.313e-10
rs1535	Granulocyte count	2.537e-12
rs1535	Granulocyte percentage of myeloid white cells	1.799e-16
rs1535	Hematocrit	5.376e-11
rs1535	Hemoglobin concentration	1.376e-13
rs1535	Mean corpuscular volume	2.127e-10
rs1535	Mean platelet volume	1.793e-23
rs1535	Monocyte percentage of white cells	3.149e-14
rs1535	Myeloid white cell count	2.637e-10
rs1535	Neutrophil count	1.435e-10
rs1535	Platelet count	5.72e-22
rs1535	Plateletcrit	8.254e-09
rs1535	Red blood cell count	2.988e-20
rs1535	Red cell distribution width	1.182e-40
rs1535	Reticulocyte count	5.353e-09
rs1535	Sum basophil neutrophil counts	1.074e-10
rs1535	Sum eosinophil basophil counts	9.667e-09
rs1535	Sum neutrophil eosinophil counts	2.949e-12
rs1535	White blood cell count	1.133e-09
rs1535	ALA 18:3n3	2.998e-63
rs1535	Adrenic acid 22:4n6	1.02e-137
rs1535	Arachidonic acid 20:4n6	9.48e-958
rs1535	Cis trans-18:2	4.624e-14
rs1535	DPA 22:5n3	2.55e-152
rs1535	Dihomo-gamma-linolenic acid	2.01e-152
rs1535	EPA 20:5n3	6.457e-55
rs1535	Gamma-linolenic acid 18:3n6	3.359e-71
rs1535	Linoleic acid 18:2n6	4.47e-272
rs1535	Oleic acid 18:1n9	5.63e-31
rs1535	Palmitoleic acid 16:1n7	5.798e-12
rs1535	Stearic acid 18:0	5.043e-19
rs1535	Height	1e-08
rs1535	Height	1.2e-10
rs1535	High density lipoprotein	5.74e-27
rs1535	High density lipoprotein	1.446e-21
rs1535	Low density lipoprotein	7.774e-41
rs1535	Low density lipoprotein	1.956e-21
rs1535	Total cholesterol	8.624e-39
rs1535	Total cholesterol	4.205e-22
rs1535	Triglycerides	5.488e-40
rs1535	Triglycerides	5.007e-23
rs1535	Fasting blood glucose	2.454e-08
rs1535	HDL cholesterol	4.66e-09
rs1535	HDL cholesterol	1.446e-21
rs1535	HDL cholesterol	5.29e-09
rs1535	HDL cholesterol	1.76e-15
rs1535	HDL cholesterol mean size lipoprotein fraction concentration	3.5e-12
rs1535	HDL cholesterol mean size lipoprotein fraction concentration in fasting sample	1e-08
rs1535	LDL cholesterol	1.956e-21
rs1535	LDL cholesterol	2.13e-10
rs1535	LDL cholesterol large lipoprotein fraction concentration	1e-09
rs1535	LDL cholesterol large lipoprotein fraction concentration in fasting sample	4.35e-08
rs1535	Plasma alpha linolenic acid levels	3e-63
rs1535	Plasma docosapentaenoic acid levels	2.55e-152
rs1535	Plasma eicosapentaenoic acid levels	6.46e-55
rs1535	Plasma oleic acid	5.63e-31
rs1535	Plasma palmitoleic acid	5.8e-12
rs1535	Plasma stearic acid	5.04e-19
rs1535	RR interval	2.65e-09
rs1535	Total cholesterol	4e-22
rs1535	Total cholesterol	1.77e-10
rs1535	Triglycerides	5e-23
rs1535	Triglycerides	1.69e-15
rs1535	Heart rate	2.195e-08
rs1535	Fasting glucose	1.01e-17
rs1535	Fasting glucose	2.454e-08
rs1535	Glycerophospholipid levels	8e-18
rs1535	Glycerophospholipid levels	8e-48
rs1535	Inflammatory bowel disease	3e-09
rs1535	LDL cholesterol levels	5e-45
rs1535	Phospholipid levels plasma	3e-152
rs1535	Phospholipid levels plasma	3e-63
rs1535	Total cholesterol levels	1e-43
rs1535	Trans fatty acid levels	5e-14
rs1535	Asthma	8.301e-10
rs1535	Height	2.251e-12
rs1535	Nap during day	8.246e-11
rs1535	Pulse rate	3.256e-37
rs1535	Pulse rate	1.576e-12
rs1535	Self-reported asthma	7.897e-11
rs1535	Phospholipids	3e-152
rs1535	Phospholipids	3e-63
rs11230563	Inflammatory bowel disease	9.03e-13
rs11230563	Crohns disease	4e-11
rs11230563	Inflammatory bowel disease	9e-13
rs11230563	Inflammatory bowel disease	2e-14
rs11230563	Ulcerative colitis	2e-08
rs11236797	Eosinophil count	6.648e-38
rs11236797	Eosinophil percentage of granulocytes	1.935e-35
rs11236797	Eosinophil percentage of white cells	2.057e-38
rs11236797	Neutrophil percentage of granulocytes	3.759e-33
rs11236797	Sum eosinophil basophil counts	5.312e-35
rs11236797	Atopic dermatitis	5e-13
rs11236797	Allergic disease	1.91e-50
rs11236797	Crohns disease	4.854e-15
rs11236797	Inflammatory bowel disease	4.75e-20
rs11236797	Ulcerative colitis	1.042e-10
rs11236797	Crohns disease	9e-28
rs11236797	Inflammatory bowel disease	9e-52
rs11236797	Inflammatory bowel disease	7e-33
rs11236797	Ulcerative colitis	5e-15
rs11236797	Asthma	7.199e-50
rs11236797	Doctor diagnosed asthma	7.293e-11
rs11236797	Doctor diagnosed hayfever or allergic rhinitis	2.03e-17
rs11236797	Hayfever, allergic rhinitis or eczema	1.56e-58
rs11236797	No blood clot, bronchitis, emphysema, asthma, rhinitis, eczema or allergy diagnosed by doctor	7.476e-71
rs11236797	Number of self-reported non-cancer illnesses	9.966e-14
rs11236797	Self-reported asthma	9.561e-50
rs11236797	Self-reported eczema or dermatitis	1.167e-12
rs11236797	Self-reported hayfever or allergic rhinitis	6.23e-21
rs11236797	Treatment with ventolin 100micrograms inhaler	1.023e-13
rs11236797	Wheeze or whistling in the chest in last year	2.731e-14
rs12318183	Inflammatory bowel disease	9.12e-15
rs12318183	Ulcerative colitis	4.217e-18
rs12318183	Inflammatory bowel disease	2e-27
rs1388585	Crohns disease	1.808e-12
rs1388585	Inflammatory bowel disease	1.486e-13
rs1388585	Inflammatory bowel disease	7e-22
rs1388585	Cause of death: urinary organ, unspecified	1.168e-08
rs9557207	Sum eosinophil basophil counts	2.911e-08
rs9557207	Inflammatory bowel disease	4e-13
rs6561151	Crohns disease	1.746e-08
rs6561151	Crohns disease	5e-25
rs941823	Inflammatory bowel disease	2.07e-14
rs941823	Ulcerative colitis	3.82e-12
rs941823	Inflammatory bowel disease	2e-14
rs941823	Inflammatory bowel disease	6e-13
rs941823	Ulcerative colitis	4e-12
rs941823	Ulcerative colitis	1e-13
rs941823	Colitis ulcerative	4e-12
rs12585310	Ulcerative colitis	2.8e-08
rs12585310	Inflammatory bowel disease	5e-11
rs10142466	Inflammatory bowel disease	1e-08
rs1569328	Crohns disease	6e-11
rs1569328	Inflammatory bowel disease	3e-09
rs55808324	Inflammatory bowel disease	5e-17
rs17293632	Eosinophil count	8.475e-10
rs17293632	Eosinophil percentage of granulocytes	5.452e-09
rs17293632	Eosinophil percentage of white cells	4.247e-10
rs17293632	Sum eosinophil basophil counts	3.692e-09
rs17293632	Coronary artery disease	5.72e-09
rs17293632	Allergic disease	9.782e-27
rs17293632	Crohns disease	2.7e-19
rs17293632	Crohns disease	1.41e-13
rs17293632	Inflammatory bowel disease	5.97e-16
rs17293632	Crohns disease	1.4e-13
rs17293632	Crohns disease	1.083e-12
rs17293632	Inflammatory bowel disease	5.707e-14
rs17293632	Asthma	9e-16
rs17293632	Crohns disease	3e-19
rs17293632	Crohns disease	4e-20
rs17293632	Crohns disease	2e-19
rs17293632	Inflammatory bowel disease	6e-16
rs17293632	Inflammatory bowel disease	3e-20
rs17293632	Inflammatory bowel disease	3e-21
rs17293632	Ulcerative colitis	2e-08
rs17293632	Asthma	2.614e-37
rs17293632	Doctor diagnosed asthma	2.595e-10
rs17293632	Hayfever, allergic rhinitis or eczema	2.636e-21
rs17293632	No blood clot, bronchitis, emphysema, asthma, rhinitis, eczema or allergy diagnosed by doctor	9.215e-35
rs17293632	Self-reported asthma	8.45e-37
rs17293632	Self-reported hayfever or allergic rhinitis	4.1e-11
rs17293632	Treatment with ventolin 100micrograms inhaler	4.633e-11
rs17293632	Wheeze or whistling in the chest in last year	8.845e-15
rs17293632	Coronary artery disease	1.25e-09
rs17293632	Asthma	8.81e-16
rs17293632	Asthma	1.9e-15
rs17293632	Coronary artery disease	6.3e-10
rs17293632	Coronary artery disease	7.692e-17
rs17651741	Self-reported hypothyroidism or myxoedema	1.088e-10
rs17651741	Treatment with levothyroxine sodium	1.098e-11
rs17651741	Rheumatoid arthritis	1.3e-08
rs17651741	Rheumatoid arthritis	3.3e-08
rs7404095	Inflammatory bowel disease	9.68e-10
rs7404095	Inflammatory bowel disease	1e-09
rs7404095	Inflammatory bowel disease	3e-08
rs7404095	Ulcerative colitis	2e-08
rs1990623	Crohns disease	1.8e-10
rs1990623	Crohns disease	1.578e-10
rs8055876	Eosinophil count	2.326e-08
rs8055876	Eosinophil percentage of granulocytes	3.859e-08
rs8055876	Neutrophil percentage of granulocytes	4.456e-08
rs8055876	Sum eosinophil basophil counts	1.971e-08
rs11117431	Eosinophil count	4.157e-09
rs11117431	Eosinophil percentage of granulocytes	6.159e-13
rs11117431	Eosinophil percentage of white cells	9.828e-10
rs11117431	Granulocyte percentage of myeloid white cells	2.88e-119
rs11117431	Monocyte count	2.88e-116
rs11117431	Monocyte percentage of white cells	2.09e-144
rs11117431	Neutrophil percentage of granulocytes	2.345e-13
rs11117431	Neutrophil percentage of white cells	1.182e-20
rs11117431	Sum eosinophil basophil counts	2.989e-09
rs11117431	Mouth or teeth dental problems: mouth ulcers	1.967e-15
rs367569	Reticulocyte count	1.532e-08
rs367569	Psoriasis	4.9e-08
rs11641184	Crohns disease	3e-10
rs11641184	Inflammatory bowel disease	1e-14
rs11641184	Ulcerative colitis	4e-10
rs7194886	Irritible bowel syndrome	2.23e-12
rs7194886	Leprosy	9.28e-33
rs7194886	Crohns disease	4.2e-32
rs7194886	Crohns disease	3.68e-25
rs7194886	Inflammatory bowel disease	4.204e-13
rs62037363	Body mass index	2.033e-09
rs62037363	Mean corpuscular volume	7.916e-11
rs62037363	Red blood cell count	3.37e-10
rs62037363	Crohns disease	1.531e-09
rs62037363	Inflammatory bowel disease	1.317e-09
rs62037363	Inflammatory bowel disease	6e-22
rs62037363	Arm fat mass left	3.373e-37
rs62037363	Arm fat mass right	2.242e-37
rs62037363	Arm fat percentage left	3.974e-39
rs62037363	Arm fat percentage right	9.697e-39
rs62037363	Arm fat-free mass left	5.101e-10
rs62037363	Arm fat-free mass right	2.266e-08
rs62037363	Arm predicted mass left	1.129e-09
rs62037363	Arm predicted mass right	2.816e-08
rs62037363	Basal metabolic rate	4.727e-19
rs62037363	Body fat percentage	3.766e-35
rs62037363	Body mass index	4.206e-27
rs62037363	Comparative body size at age 10	9.067e-17
rs62037363	Comparative height size at age 10	1.701e-12
rs62037363	Fluid intelligence score	1.47e-10
rs62037363	Hip circumference	3.292e-39
rs62037363	Impedance of leg left	1.149e-08
rs62037363	Impedance of leg right	6.906e-09
rs62037363	Leg fat mass left	3.591e-28
rs62037363	Leg fat mass right	2.493e-27
rs62037363	Leg fat percentage left	6.381e-19
rs62037363	Leg fat percentage right	1.406e-17
rs62037363	Leg fat-free mass left	1.64e-25
rs62037363	Leg fat-free mass right	3.863e-24
rs62037363	Leg predicted mass left	5.453e-26
rs62037363	Leg predicted mass right	4.33e-24
rs62037363	Qualifications: college or university degree	1.923e-12
rs62037363	Qualifications: none	1.914e-08
rs62037363	Trunk fat mass	7.676e-42
rs62037363	Trunk fat percentage	2.268e-40
rs62037363	Types of physical activity in last 4 weeks: light diy	8.684e-13
rs62037363	Waist circumference	1.505e-33
rs62037363	Weight	6.258e-35
rs62037363	Whole body fat mass	4.486e-38
rs62037363	Whole body fat-free mass	1.919e-13
rs62037363	Whole body water mass	6.858e-13
rs62037363	Years of educational attainment	4.365e-08
rs4643314	Crohns disease	2.3e-12
rs4643314	Crohns disease	7.704e-11
rs4643314	Inflammatory bowel disease	1.545e-08
rs9889296	Crohns disease	1.165e-10
rs9889296	Inflammatory bowel disease	3.153e-08
rs9889296	Inflammatory bowel disease	1e-20
rs4795397	Basophil count	5.28e-14
rs4795397	Eosinophil percentage of granulocytes	4.858e-23
rs4795397	Eosinophil percentage of white cells	3.576e-17
rs4795397	Granulocyte count	3.759e-73
rs4795397	Granulocyte percentage of myeloid white cells	3.496e-37
rs4795397	Lymphocyte count	2.641e-20
rs4795397	Lymphocyte percentage of white cells	7.213e-10
rs4795397	Monocyte percentage of white cells	5.614e-32
rs4795397	Myeloid white cell count	1.141e-68
rs4795397	Neutrophil count	6.998e-75
rs4795397	Neutrophil percentage of granulocytes	7.653e-20
rs4795397	Neutrophil percentage of white cells	3.773e-23
rs4795397	Sum basophil neutrophil counts	3.145e-76
rs4795397	Sum neutrophil eosinophil counts	4.952e-72
rs4795397	White blood cell count	2.568e-75
rs4795397	Allergic disease	1.893e-15
rs4795397	High density lipoprotein	1.03e-09
rs4795397	Primary biliary cirrhosis	2.75e-11
rs4795397	Crohns disease	2.608e-09
rs4795397	Inflammatory bowel disease	1.361e-17
rs4795397	Ulcerative colitis	1.381e-11
rs4795397	Asthma	4e-12
rs4795397	Inflammatory bowel disease	8e-44
rs4795397	Asthma	1.429e-43
rs4795397	Doctor diagnosed asthma	1.698e-14
rs4795397	Hayfever, allergic rhinitis or eczema	3.241e-09
rs4795397	No blood clot, bronchitis, emphysema, asthma, rhinitis, eczema or allergy diagnosed by doctor	5.329e-23
rs4795397	Self-reported asthma	8.821e-46
rs4795397	Self-reported bronchitis	4.899e-09
rs4795397	Treatment with ventolin 100micrograms inhaler	1.311e-12
rs4795397	Wheeze or whistling in the chest in last year	4.174e-10
rs4795397	Rheumatoid arthritis	1.8e-08
rs4795397	Rheumatoid arthritis	8.6e-12
rs4795397	Asthma	2.15e-27
rs4795397	Asthma	7.99e-29
rs17780256	Inflammatory bowel disease	3e-11
rs17780256	Inflammatory bowel disease	4e-11
rs17780256	Ulcerative colitis	6e-13
rs17780256	Ulcerative colitis	4e-10
rs1292053	Basophil count	4.806e-09
rs1292053	Granulocyte count	1.887e-13
rs1292053	Hematocrit	1.288e-08
rs1292053	Hemoglobin concentration	7.852e-09
rs1292053	Lymphocyte count	4.393e-08
rs1292053	Monocyte count	5.342e-25
rs1292053	Myeloid white cell count	2.133e-16
rs1292053	Neutrophil count	3.49e-13
rs1292053	Platelet distribution width	6.938e-37
rs1292053	Red cell distribution width	8.411e-15
rs1292053	Sum basophil neutrophil counts	2.309e-13
rs1292053	Sum neutrophil eosinophil counts	2.926e-13
rs1292053	White blood cell count	4.051e-19
rs1292053	Inflammatory bowel disease	8.85e-13
rs1292053	Crohns disease	2e-14
rs1292053	Inflammatory bowel disease	9e-13
rs1292053	Inflammatory bowel disease	1e-12
rs2945412	Granulocyte percentage of myeloid white cells	8.751e-09
rs2945412	Monocyte count	1.935e-10
rs2945412	Monocyte percentage of white cells	6.126e-11
rs2945412	Crohns disease	8.68e-17
rs2945412	Crohns disease	9e-17
rs2945412	Crohns disease	5e-20
rs2945412	Inflammatory bowel disease	3e-08
rs744166	Height	2.3e-08
rs744166	Crohns disease	3.41e-12
rs744166	Crohns disease	7e-12
rs744166	Multiple sclerosis	2.75e-10
rs744166	Psoriasis and Crohns disease combined	5.48e-11
rs744166	Selective immunoglobulin A deficiency IgAD	6.8e-12
rs744166	Crohns disease	2.923e-08
rs744166	Inflammatory bowel disease	2.157e-12
rs744166	Crohns disease	7e-12
rs744166	Inflammatory bowel disease	1e-22
rs744166	Multiple sclerosis	3e-10
rs744166	Crohn disease	7e-12
rs744166	Multiple sclerosis	3e-10
rs3853824	Crohns disease	1e-10
rs3853824	Inflammatory bowel disease	8e-10
rs2847278	Crohns disease	4.817e-13
rs2847278	Inflammatory bowel disease	3.591e-11
rs2847278	Inflammatory bowel disease	8e-28
rs2847278	Rheumatoid arthritis	1.5e-10
rs7240004	Inflammatory bowel disease	1.31e-09
rs7240004	Inflammatory bowel disease	1e-09
rs7240004	Inflammatory bowel disease	1e-10
rs7240004	Inflammatory bowel disease	4e-08
rs7240004	Ulcerative colitis	3e-10
rs67643815	Mean platelet volume	3.805e-68
rs67643815	Platelet distribution width	7.453e-33
rs67643815	Plateletcrit	1.137e-11
rs7236492	Mean platelet volume	4.924e-09
rs7236492	Height	2.5e-09
rs7236492	Crohns disease	9e-09
rs7236492	Inflammatory bowel disease	1e-08
rs7236492	Heel bone mineral density	3.665e-08
rs7236492	Height	1.171e-08
rs4802307	Basophil percentage of white cells	1.14e-08
rs4802307	Crohns disease	2e-10
rs4802307	Crohns disease	2e-10
rs4802307	Crohns disease	9e-12
rs4802307	Inflammatory bowel disease	2e-08
rs4802307	Mouth or teeth dental problems: mouth ulcers	3.01e-15
rs12720356	Lymphocyte count	1.665e-09
rs12720356	Crohns disease	1.4e-12
rs12720356	Crohns disease	9.2e-10
rs12720356	Psoriasis	4.04e-11
rs12720356	Crohns disease	9.2e-10
rs12720356	Inflammatory bowel disease	6.517e-11
rs12720356	Crohns disease	1e-12
rs12720356	Crohns disease	3e-11
rs12720356	Inflammatory bowel disease	4e-16
rs12720356	Psoriasis	4e-11
rs12720356	Ulcerative colitis	2e-11
rs12720356	Arm fat-free mass left	4.18e-08
rs12720356	Basal metabolic rate	3.301e-08
rs12720356	Whole body fat-free mass	4.687e-08
rs12720356	Psoriasis	4e-11
rs35164067	Lymphocyte count	6.864e-12
rs35164067	Lymphocyte percentage of white cells	9.518e-09
rs35164067	Crohns disease	1.678e-08
rs35164067	Inflammatory bowel disease	3e-20
rs17694108	Basophil count	4.675e-15
rs17694108	Basophil percentage of granulocytes	1.096e-12
rs17694108	Basophil percentage of white cells	1.376e-15
rs17694108	Inflammatory bowel disease	5.85e-15
rs17694108	Crohns disease	3e-09
rs17694108	Crohns disease	1e-09
rs17694108	Inflammatory bowel disease	6e-15
rs17694108	Inflammatory bowel disease	1e-14
rs17694108	Inflammatory bowel disease	1e-12
rs17694108	Ulcerative colitis	6e-12
rs17694108	Ulcerative colitis	1e-08
rs752508	High light scatter percentage of red cells	7.639e-20
rs752508	High light scatter reticulocyte count	1.305e-18
rs752508	Immature fraction of reticulocytes	1.959e-15
rs752508	Reticulocyte count	2.627e-13
rs752508	Reticulocyte fraction of red cells	1.229e-15
rs752508	Heel bone mineral density	2.301e-20
rs752508	Heel bone mineral density left	1.129e-13
rs752508	Heel bone mineral density right	1.285e-10
rs752508	Sitting height	1.149e-09
rs2024092	Crohns disease	1.18e-09
rs2024092	Crohns disease	8.26e-22
rs2024092	Irritible bowel syndrome	1.3e-08
rs2024092	Crohns disease	1.7e-11
rs2024092	Crohns disease	2.258e-11
rs2024092	Inflammatory bowel disease	2.688e-11
rs2024092	Crohns disease	8e-22
rs2024092	Crohns disease	7e-25
rs2024092	Crohns disease	1e-20
rs2024092	Inflammatory bowel disease	1e-18
rs2024092	Inflammatory bowel disease	5e-17
rs516246	Mean platelet volume	8.45e-11
rs516246	Low density lipoprotein	1.33e-13
rs516246	Total cholesterol	9.133e-17
rs516246	Total cholesterol	3.385e-10
rs516246	Alkaline phosphatase ALP in plasma	1.3e-14
rs516246	Crohns disease	1e-15
rs516246	Gamma glutamyl transferase	7.6e-10
rs516246	Total cholesterol	3.385e-10
rs516246	Crohns disease	2.1e-09
rs516246	Crohns disease	1.206e-08
rs516246	Crohns disease	1e-15
rs516246	Crohns disease	1e-20
rs516246	Crohns disease	4e-11
rs516246	Inflammatory bowel disease	1e-13
rs516246	Liver enzyme levels gamma glutamyl transferase	8e-10
rs516246	Bring up phlegm or sputum/mucus on most days	3.937e-08
rs516246	Cholelithiasis	5.396e-10
rs516246	Comparative height size at age 10	2.483e-10
rs516246	Self-reported high cholesterol	5.716e-15
rs516246	Self-reported hypertension	1.747e-08
rs516246	Sodium in urine	3.137e-08
rs516246	Alkaline phosphatase	2.463e-14
rs516246	Gamma glutamyltransferase	8e-10
rs259964	Lymphocyte count	7.733e-10
rs259964	Inflammatory bowel disease	1.01e-12
rs259964	Crohns disease	2e-09
rs259964	Inflammatory bowel disease	1e-12
rs259964	Inflammatory bowel disease	7e-12
rs259964	Inflammatory bowel disease	3e-09
rs6058869	Lymphocyte percentage of white cells	1.988e-08
rs6058869	Inflammatory bowel disease	3e-08
rs6058869	Comparative height size at age 10	2.075e-08
rs2143606	Granulocyte percentage of myeloid white cells	2.34e-20
rs2143606	Lymphocyte percentage of white cells	2.262e-10
rs2143606	Monocyte count	5.388e-09
rs2143606	Monocyte percentage of white cells	3.595e-15
rs2143606	Neutrophil percentage of white cells	6.351e-13
rs2143606	Granulocyte percentage of myeloid white cells	2e-20
rs6074022	Rheumatoid arthritis	1.13e-08
rs6074022	Crohns disease	3e-12
rs6074022	Inflammatory bowel disease	8e-11
rs6074022	Rheumatoid arthritis	3.5e-13
rs6074022	Rheumatoid arthritis	5.6e-14
rs6074022	Rheumatoid arthritis	1.13e-08
rs913678	Granulocyte percentage of myeloid white cells	1.51e-37
rs913678	Monocyte count	1.867e-36
rs913678	Monocyte percentage of white cells	2.566e-47
rs913678	Inflammatory bowel disease	4.59e-08
rs913678	Granulocyte percentage of myeloid white cells	2e-37
rs913678	Inflammatory bowel disease	5e-08
rs913678	Inflammatory bowel disease	5e-11
rs913678	Monocyte count	2e-36
rs913678	Monocyte percentage of white cells	3e-47
rs913678	Ulcerative colitis	1e-08
rs913678	Mouth or teeth dental problems: mouth ulcers	5.678e-14
rs8127691	Crohns disease	1.599e-13
rs8127691	Inflammatory bowel disease	2.871e-17
rs8127691	Ulcerative colitis	3.967e-10
rs8127691	Inflammatory bowel disease	9e-30
rs2284553	Crohns disease	2.14e-16
rs2284553	Crohns disease	2e-16
rs2284553	Crohns disease	6e-17
rs2284553	Crohns disease	1e-14
rs2284553	Inflammatory bowel disease	5e-09
rs2284553	Inflammatory bowel disease	7e-09
rs1297258	Lymphocyte count	3.311e-10
rs1297258	Crohns disease	3.155e-10
rs1297258	Inflammatory bowel disease	1.371e-11
rs1297258	Inflammatory bowel disease	5e-30
rs2836883	Granulocyte count	1.08e-08
rs2836883	Granulocyte percentage of myeloid white cells	6.444e-09
rs2836883	Hemoglobin concentration	2.432e-09
rs2836883	Neutrophil count	1.779e-09
rs2836883	Sum basophil neutrophil counts	1.823e-09
rs2836883	Sum neutrophil eosinophil counts	1.201e-08
rs2836883	Primary sclerosing cholangitis	3.19e-17
rs2836883	Inflammatory bowel disease	1.722e-22
rs2836883	Ulcerative colitis	7.559e-21
rs2836883	Primary sclerosing cholangitis	5.395e-14
rs2836883	Inflammatory bowel disease	3e-48
rs2836883	Primary sclerosing cholangitis	4e-13
rs2836883	Self-reported ulcerative colitis	4.714e-11
rs2836883	Ulcerative colitis	1.71e-11
rs1003342	Lymphocyte count	3.589e-21
rs1003342	Lymphocyte percentage of white cells	2.476e-13
rs1003342	Neutrophil percentage of white cells	1.817e-09
rs1003342	Inflammatory bowel disease	1.671e-08
rs1003342	Inflammatory bowel disease	3e-15
rs1003342	Arm fat-free mass left	1.593e-09
rs1003342	Arm fat-free mass right	2.324e-09
rs1003342	Arm predicted mass left	4.339e-09
rs1003342	Arm predicted mass right	2.286e-09
rs1003342	Basal metabolic rate	1.672e-09
rs1003342	Comparative height size at age 10	7.61e-11
rs1003342	Forced vital capacity	5.352e-13
rs1003342	Forced vital capacity, best measure	4.006e-10
rs1003342	Height	5.541e-14
rs1003342	Leg fat-free mass left	9.778e-09
rs1003342	Leg fat-free mass right	5.463e-10
rs1003342	Leg predicted mass left	9.148e-09
rs1003342	Leg predicted mass right	4.759e-10
rs1003342	Self-reported hypothyroidism or myxoedema	1.068e-10
rs1003342	Sitting height	1.692e-08
rs1003342	Treatment with levothyroxine sodium	5.146e-10
rs1003342	Trunk fat-free mass	7.711e-10
rs1003342	Trunk predicted mass	8.202e-10
rs1003342	Whole body fat-free mass	5.91e-10
rs1003342	Whole body water mass	4.697e-10
rs2143178	Crohns disease	4.944e-10
rs2143178	Inflammatory bowel disease	2.214e-12
rs2143178	Inflammatory bowel disease	5e-38
rs2283789	High light scatter percentage of red cells	1.497e-15
rs2283789	High light scatter reticulocyte count	5.895e-14
rs2283789	Immature fraction of reticulocytes	3.643e-08
rs2283789	Lymphocyte count	1.867e-22
rs2283789	Lymphocyte percentage of white cells	2.062e-13
rs2283789	Mean corpuscular hemoglobin	1.942e-16
rs2283789	Mean corpuscular hemoglobin concentration	3.732e-10
rs2283789	Mean corpuscular volume	6.024e-37
rs2283789	Neutrophil percentage of white cells	2.407e-09
rs2283789	Red cell distribution width	5.889e-10
rs2283789	Reticulocyte count	3.816e-12
rs2283789	Reticulocyte fraction of red cells	6.028e-15
rs2283789	Crohns disease	3.2e-09
rs2283789	Inflammatory bowel disease	2.176e-10
rs2283789	Hayfever, allergic rhinitis or eczema	5.282e-09
rs2283789	Sitting height	1.98e-15

## Sheet: Table S9
SNP	Chr	Pos	Effect Allele	Other Allele	Eaf	Beta	SE	F	Total F	P value
rs12041056	1	67627260	T	C	0.4118	0.108401	0.0121101	80.1256	80.8134	3.51e-19
rs12131796	1	200878727	A	G	0.2804	-0.149913	0.0137993	118.022		1.71e-27
rs2488401	1	197702401	T	C	0.204	0.12051	0.0146647	67.5305		2.07e-16
rs36016881	1	8051241	G	A	0.1754	-0.108961	0.0170379	40.8987		1.6e-10
rs10798069	1	186875459	T	G	0.4925	-0.070387	0.0119822	34.5074		4.25e-09
rs11264426	1	155940948	G	T	0.7508	-0.0887364	0.0138532	41.0302		1.5e-10
rs7517847	1	67681669	G	T	0.4352	-0.335814	0.0124758	724.537		1.38e-159
rs4655709	1	67903316	A	G	0.7377	0.120759	0.0138222	76.3281		2.4e-18
rs12411259	1	172866210	A	G	0.2401	0.134364	0.0137443	95.5698		1.43e-22
rs76181804	1	198601705	G	A	0.1065	0.124489	0.0193047	41.5849		1.13e-10
rs10800309	1	161472158	G	A	0.6578	-0.0904086	0.0126389	51.1683		8.48e-13
rs2006788	2	25502552	G	T	0.3106	0.0893882	0.0131764	46.0221		1.17e-11
rs35320439	2	242737341	C	T	0.3104	0.0840555	0.0137546	37.3453		9.89e-10
rs6740462	2	65667272	A	C	0.7378	0.099737	0.0141387	49.7615		1.74e-12
rs6738490	2	234161583	C	T	0.5274	0.226164	0.0120892	349.987		4.26e-78
rs6738394	2	219110625	A	G	0.4519	0.0777406	0.011991	42.0325		8.98e-11
rs11679753	2	62552321	G	A	0.6168	-0.0824949	0.0125289	43.3539		4.57e-11
rs1946410	2	231098478	T	C	0.1893	0.132761	0.0151227	77.0695		1.65e-18
rs925255	2	28614794	T	C	0.4517	-0.100044	0.0120586	68.8317		1.07e-16
rs11691685	2	145481827	G	A	0.08024	-0.157687	0.0233162	45.7379		1.35e-11
rs1517352	2	191931464	C	A	0.6048	0.0800097	0.0124517	41.2884		1.31e-10
rs7608910	2	61204856	G	A	0.3909	0.120609	0.0121405	98.693		2.95e-23
rs6738825	2	198896895	G	A	0.5125	-0.0747667	0.0118565	39.7652		2.86e-10
rs13001325	2	102939036	T	C	0.3757	-0.122687	0.0125708	95.2514		1.68e-22
rs11713774	3	18765978	C	T	0.1427	0.132662	0.0171654	59.729		1.09e-14
rs7633840	3	48719638	C	T	0.8913	-0.11083	0.0186598	35.2777		2.86e-09
rs3197999	3	49721532	A	G	0.2812	0.155114	0.0128775	145.09		2.05e-33
rs974801	4	106071064	G	A	0.3799	-0.0699649	0.0122956	32.3788		1.27e-08
rs7438704	4	48363245	G	A	0.6435	0.0839019	0.0126601	43.9207		3.42e-11
rs13109404	4	102896591	G	T	0.06362	0.183131	0.0236023	60.2026		8.56e-15
rs6827756	4	123184411	C	T	0.6251	-0.0789645	0.0125632	39.506		3.27e-10
rs1896707	5	150245129	T	C	0.08264	0.277596	0.0196734	199.098		3.29e-45
rs7711427	5	40414886	C	A	0.613	0.24803	0.0124713	395.535		5.17e-88
rs6556417	5	158823786	G	A	0.8404	0.155097	0.0172125	81.1931		2.05e-19
rs4976646	5	176788570	C	T	0.3415	0.0696441	0.0126255	30.4279		3.47e-08
rs71624119	5	55440730	A	G	0.2422	-0.0923221	0.0149485	38.1431		6.57e-10
rs56163845	5	173373948	G	A	0.3096	-0.091908	0.0134853	46.45		9.4e-12
rs10055349	5	40441718	A	G	0.2189	0.155693	0.0141784	120.582		4.72e-28
rs16870166	5	40607868	A	G	0.05043	0.148763	0.0262	32.2394		1.36e-08
rs34804116	5	72539850	A	C	0.3867	-0.0939086	0.0126747	54.8953		1.27e-13
rs56167332	5	158827769	A	C	0.3375	0.170568	0.0126611	181.49		2.29e-41
rs1363907	5	96252803	A	G	0.4212	0.102575	0.0125984	66.2906		3.89e-16
rs3776414	5	10689562	G	T	0.3756	0.0888353	0.012297	52.1883		5.04e-13
rs1567009	5	40002579	A	G	0.5834	0.10497	0.0122299	73.669		9.24e-18
rs395157	5	38867732	T	C	0.4842	0.0981419	0.0119652	67.2774		2.36e-16
rs17622378	5	131778452	G	A	0.4186	0.190197	0.0120781	247.976		7.17e-56
rs4703855	5	71693899	T	C	0.2998	-0.073261	0.0132248	30.6879		3.03e-08
rs181826	5	141526057	A	C	0.6266	0.0995948	0.0127047	61.4532		4.53e-15
rs12194548	6	128056974	G	A	0.1611	-0.0929053	0.0169973	29.8759		4.61e-08
rs367254	6	111916673	A	C	0.6217	-0.0793158	0.012801	38.3912		5.79e-10
rs13204048	6	3420406	C	T	0.388	-0.0684711	0.0123418	30.7792		2.89e-08
rs6456426	6	21438889	A	C	0.4984	-0.0991795	0.0119962	68.3528		1.37e-16
rs6908425	6	20728731	C	T	0.7843	0.103988	0.0150464	47.7641		4.81e-12
rs3130186	6	33056207	T	C	0.2396	0.0851897	0.0143868	35.0627		3.19e-09
rs212388	6	159490436	T	C	0.6043	-0.102377	0.0124319	67.8156		1.8e-16
rs3094035	6	30363136	T	G	0.1139	-0.138692	0.021357	42.1718		8.36e-11
rs1267501	6	14715257	C	T	0.8106	0.0871787	0.0151984	32.9022		9.69e-09
rs9264942	6	31274380	C	T	0.3529	0.150794	0.0128298	138.143		6.78e-32
rs7758080	6	149577079	G	A	0.2694	0.0760936	0.0131548	33.4601		7.27e-09
rs116675765	6	30057544	T	C	0.03182	-0.248052	0.040334	37.8219		7.75e-10
rs9491892	6	128280358	G	T	0.1496	0.137869	0.0163762	70.8773		3.8e-17
rs7773324	6	382559	A	G	0.6002	0.078744	0.012909	37.2091		1.06e-09
rs6915823	6	30073430	T	C	0.03603	0.172298	0.0304057	32.1108		1.46e-08
rs449242	6	33496714	G	T	0.3296	0.0717765	0.0130592	30.2087		3.88e-08
rs11152949	6	106449085	G	A	0.3195	0.133849	0.0128549	108.416		2.18e-25
rs9494844	6	137983469	A	C	0.2519	-0.088944	0.0142376	39.0265		4.18e-10
rs4151651	6	31915614	A	G	0.03464	0.261502	0.0314783	69.0125		9.79e-17
rs2230365	6	31525448	T	C	0.1528	0.106798	0.0160696	44.1689		3.01e-11
rs9457247	6	167392174	T	C	0.5398	0.123663	0.0124045	99.385		2.08e-23
rs1847472	6	90973159	A	C	0.3421	-0.0853854	0.0132299	41.6538		1.09e-10
rs12718244	7	50175654	A	G	0.4081	0.0800684	0.0121633	43.3331		4.62e-11
rs2538470	7	148220448	G	A	0.6378	-0.0749643	0.0122847	37.2374		1.05e-09
rs10276381	7	28190121	T	C	0.1089	0.115945	0.0187862	38.0913		6.75e-10
rs3801810	7	26892531	A	G	0.2337	0.105079	0.01402	56.1741		6.63e-14
rs76546301	7	50498389	A	G	0.01822	0.225343	0.0392973	32.8823		9.79e-09
rs2395022	7	98750379	C	A	0.95885	-0.177152	0.0281553	39.5888		3.13e-10
rs4917129	7	50323174	C	T	0.5957	0.095255	0.0124591	58.4524		2.08e-14
rs921720	8	126534671	G	A	0.6188	0.118254	0.0123632	91.4892		1.12e-21
rs7015630	8	90875918	C	T	0.2657	-0.0842498	0.0137523	37.5307		9e-10
rs3812609	9	139408892	T	C	0.1707	-0.0938357	0.0169253	30.7371		2.95e-08
rs7848647	9	117569046	C	T	0.6746	0.141308	0.0129961	118.224		1.55e-27
rs76606004	9	117650509	T	C	0.01083	0.302673	0.0519816	33.9038		5.79e-09
rs10758669	9	4981602	A	C	0.6504	-0.14975	0.012299	148.25		4.19e-34
rs11793497	9	139271850	G	A	0.423	0.168922	0.0121801	192.34		9.8e-44
rs16917597	10	64422997	A	G	0.02092	-0.26223	0.0460143	32.4772		1.21e-08
rs10748781	10	101283330	A	C	0.5733	-0.183963	0.0121813	228.073		1.57e-51
rs224140	10	64473861	T	C	0.07407	-0.132478	0.0236743	31.3136		2.2e-08
rs34779708	10	35466185	G	T	0.3512	0.134457	0.0123872	117.82		1.9e-27
rs7097656	10	82250831	C	T	0.7965	0.132059	0.0152106	75.3778		3.89e-18
rs2153283	10	59972299	A	C	0.217	-0.108804	0.0155227	49.131		2.39e-12
rs2227551	10	75669190	T	G	0.7288	0.0994456	0.0137489	52.3161		4.72e-13
rs12766391	10	64441204	A	G	0.3906	0.18718	0.0122458	233.639		9.59e-53
rs41295117	10	6125322	C	T	0.1666	-0.112901	0.0174106	42.0502		8.9e-11
rs1250573	10	81042475	A	G	0.3155	-0.141693	0.0134477	111.02		5.86e-26
rs303429	10	30708441	T	C	0.5997	0.0762756	0.0124275	37.6707		8.38e-10
rs12796489	11	3059360	A	C	0.02286	-0.79177	0.0526931	225.783		4.96e-51
rs102275	11	61557803	C	T	0.3394	0.0903198	0.012447	52.6546		3.98e-13
rs568617	11	65653242	T	C	0.1883	0.0851049	0.0151025	31.755		1.75e-08
rs11236797	11	76299649	A	C	0.4444	0.180737	0.0120572	224.699		8.54e-51
rs559928	11	64150370	C	T	0.8128	0.099124	0.0158237	39.2411		3.75e-10
rs34787213	11	60799046	T	C	0.1401	-0.14973	0.0183059	66.9014		2.85e-16
rs28999107	12	6493100	T	G	0.4387	0.0856594	0.0126539	45.8249		1.29e-11
rs11175963	12	40702771	T	C	0.07155	-0.157847	0.0240031	43.2452		4.83e-11
rs7969592	12	68579649	G	A	0.4746	-0.0731898	0.011991	37.2555		1.04e-09
rs76906269	12	40607709	G	A	0.01883	0.394341	0.0370279	113.419		1.75e-26
rs4767956	12	40324674	G	A	0.3875	-0.0769499	0.0123253	38.9781		4.29e-10
rs61959448	13	42910319	A	G	0.1506	0.107254	0.0167444	41.0287		1.5e-10
rs9554587	13	100040654	G	A	0.2242	-0.0951561	0.0146501	42.1883		8.29e-11
rs915286	13	40695992	A	G	0.5488	0.066645	0.0119709	30.9943		2.59e-08
rs6561151	13	44484706	A	G	0.2235	0.147148	0.0142318	106.903		4.68e-25
rs11159833	14	88476004	T	C	0.08681	0.155227	0.0207601	55.9082		7.59e-14
rs1569328	14	75741751	T	C	0.1702	-0.109215	0.0167191	42.6716		6.47e-11
rs17293632	15	67442596	T	C	0.2364	0.128384	0.0139602	84.5743		3.7e-20
rs72727394	15	38847022	T	C	0.2007	0.103233	0.0149661	47.5795		5.28e-12
rs7194886	16	50725193	T	C	0.4357	-0.226986	0.0121749	347.59		1.42e-77
rs7195296	16	11749774	C	A	0.2692	-0.0921337	0.0138136	44.486		2.56e-11
rs2270395	16	50846832	T	C	0.7616	0.124328	0.0144786	73.7369		8.93e-18
rs11117431	16	86015316	G	A	0.1978	-0.14927	0.0164404	82.4366		1.09e-19
rs1990684	16	50427554	T	C	0.1095	-0.118206	0.0198223	35.5608		2.47e-09
rs1528602	16	50999201	C	T	0.262	-0.116122	0.0136431	72.4441		1.72e-17
rs1486418	16	51043549	A	G	0.2773	0.0750037	0.0134086	31.2895		2.22e-08
rs4643314	16	50375955	T	C	0.4978	0.124719	0.0118853	110.115		9.25e-26
rs1990623	16	50565970	G	A	0.1543	0.203737	0.0157939	166.403		4.52e-38
rs26528	16	28517709	C	T	0.4576	0.119845	0.0122466	95.7654		1.29e-22
rs2058813	16	50129454	C	T	0.8097	-0.115107	0.0147658	60.77		6.42e-15
rs1646019	16	11359680	T	C	0.303	-0.111379	0.013383	69.2627		8.62e-17
rs4795397	17	38023745	G	A	0.4713	0.132338	0.0120311	120.993		3.84e-28
rs3853824	17	54880993	C	T	0.6385	0.0813612	0.0126283	41.5093		1.17e-10
rs1292053	17	57963537	G	A	0.442	0.0911854	0.0118917	58.798		1.75e-14
rs9889296	17	32570547	A	G	0.2723	-0.143097	0.0137815	107.812		2.96e-25
rs2945412	17	25843643	A	G	0.5866	0.113034	0.0123195	84.1845		4.51e-20
rs12949918	17	40526273	C	T	0.4185	-0.104177	0.0123587	71.0556		3.47e-17
rs2847278	18	12778715	T	C	0.841	-0.167426	0.0159039	110.825		6.46e-26
rs7236492	18	77220616	T	C	0.1537	-0.0996611	0.017342	33.0258		9.09e-09
rs4802307	19	46849806	T	G	0.3006	-0.0898372	0.0131707	46.5259		9.04e-12
rs35164067	19	10525181	A	G	0.2039	-0.143373	0.015563	84.8688		3.19e-20
rs640466	19	34670725	C	T	0.3739	-0.0758092	0.0124963	36.8028		1.31e-09
rs752508	19	1168753	A	G	0.2833	0.10662	0.0137249	60.3475		7.95e-15
rs12720356	19	10469975	C	A	0.08572	0.143323	0.0216215	43.94		3.39e-11
rs2024092	19	1124031	A	G	0.2162	0.147664	0.0143378	106.068		7.13e-25
rs516246	19	49206172	T	C	0.4652	0.114576	0.0123121	86.601		1.33e-20
rs17694108	19	33731551	A	G	0.2797	0.0795895	0.0134523	35.0041		3.29e-09
rs6111031	20	1682037	T	C	0.1591	-0.282366	0.018121	242.807		9.61e-55
rs2143606	20	42838550	G	A	0.4686	-0.0742459	0.0120964	37.6732		8.36e-10
rs259964	20	57824309	G	A	0.5414	-0.0713342	0.0119064	35.8951		2.08e-09
rs6074022	20	44740196	T	C	0.7497	-0.0963211	0.0137745	48.898		2.7e-12
rs1297258	21	16806709	T	C	0.4249	-0.127246	0.0122169	108.484		2.11e-25
rs2284553	21	34776695	G	A	0.5904	0.103192	0.0123247	70.1034		5.63e-17
rs8127691	21	45614860	C	T	0.6132	-0.123357	0.0121887	102.427		4.48e-24
rs2836878	21	40465534	A	G	0.2727	-0.10859	0.0138558	61.4209		4.61e-15
rs727563	22	41867377	T	C	0.7973	-0.0921252	0.014461	40.5845		1.88e-10
rs2283789	22	21944478	G	T	0.1997	0.106977	0.0148079	52.1908		5.04e-13
rs714027	22	30577771	G	A	0.5461	-0.0894647	0.0123006	52.8994		3.51e-13
rs2413583	22	39659773	T	C	0.1654	-0.210407	0.0168361	156.184		7.72e-36

[truncated: 9 more sheets: Table S10, Table S11, Table S12, Table S13, Table S14, Table S15, Table S16, Table S17, Table S18]
